# Supplementary material for: Data for proteomic profiling of Anthers from a photosensitive male sterile mutant and wild-type cotton (Gossypium hirsutum L.)
Source: Data Brief. 2015 Jul 9;4:500–9. doi: 10.1016/j.dib.2015.06.022 (PMC4773279; doi:10.1016/j.dib.2015.06.022)
Supplement: Supplementary file 1 — Supplementary material [file mmc1.zip]

Archive with 5 entries (4 files):
- supplementary files/
- supplementary files/Table 1.xlsx
- supplementary files/Table 3.xlsx
- supplementary files/Table 5.xlsx
- supplementary files/Table 6.xlsx
