# Supplementary material for: Data for proteomic profiling of Anthers from a photosensitive male sterile mutant and wild-type cotton (Gossypium hirsutum L.)
Source: Data Brief. 2015 Jul 9;4:500–9. doi: 10.1016/j.dib.2015.06.022 (PMC4773279; doi:10.1016/j.dib.2015.06.022)
Supplement: Supplementary file 1 — Supplementary material [file mmc1.zip › supplementary files/Table 3.xlsx]

## Sheet: DEPs list
Table 3. The list of 325 DEPs indentified in this study.
"Cluster No." is the cluster number revealed by cluster analysis.
"Accession" is the matched protein ID from the Cotton Genome Project.
"Ratio-S1" is the mean ratio of MT/WT at stage 1. Red and italic number means up-regulated protein, green and italic number means down-regulated protein. The rest may be deduced by analogy.
Cluster No.	Accession	Ratio-S1	Ratio-S2	Ratio-S3	Uniprot_Swissprot Accession	Uniprot_Swissprot Description	COG Functional-Categories
Cluster 1	Cotton_A_38969	1.29667	0.712667	18.9613	sp|Q39786|PGLR_GOSHI	Polygalacturonase OS=Gossypium hirsutum GN=G9 PE=2 SV=1	-
Cluster 1	Cotton_A_21734	0.930667	0.904333	9.92967	sp|Q43681|NLTP_VIGUN	Probable non-specific lipid-transfer protein AKCS9 OS=Vigna unguiculata PE=2 SV=1	-
Cluster 1	Cotton_D_gene_10040060	1.56167	0.944333	7.905	sp|O22788|PXG3_ARATH	Probable peroxygenase 3 OS=Arabidopsis thaliana GN=PXG3 PE=1 SV=1	-
Cluster 1	Cotton_D_gene_10005074	1.579	0.762667	7.814	sp|P13447|LAT52_SOLLC	Anther-specific protein LAT52 OS=Solanum lycopersicum GN=LAT52 PE=2 SV=1	-
Cluster 1	Cotton_A_24735	1.194	0.865	7.703	-	-	-
Cluster 1	Cotton_D_gene_10000863	1.482	0.666333	5.47133	sp|P13447|LAT52_SOLLC	Anther-specific protein LAT52 OS=Solanum lycopersicum GN=LAT52 PE=2 SV=1	-
Cluster 1	Cotton_A_22987	0.271333	0.864	4.599	sp|O04004|NLTP6_AMBAR	Non-specific lipid-transfer protein OS=Ambrosia artemisiifolia PE=1 SV=1	-
Cluster 1	Cotton_D_gene_10013253	1.159	0.979333	6.63367	sp|O82616|SCRK5_ARATH	Putative fructokinase-5 OS=Arabidopsis thaliana GN=At4g10260 PE=2 SV=1	Carbohydrate transport and metabolism
Cluster 1	Cotton_D_gene_10029629	1.037	0.829	5.36233	sp|Q42656|AGAL_COFAR	Alpha-galactosidase OS=Coffea arabica PE=1 SV=1	Defense mechanisms
Cluster 1	Cotton_D_gene_10026043	1.82833	0.637333	15.2733	sp|Q0PGJ6|AKRC9_ARATH	Aldo-keto reductase family 4 member C9 OS=Arabidopsis thaliana GN=AKR4C9 PE=1 SV=1	General function prediction only
Cluster 1	Cotton_D_gene_10013822	0.792333	0.759333	4.60633	sp|P35016|ENPL_CATRO	Endoplasmin homolog OS=Catharanthus roseus GN=HSP90 PE=2 SV=1	Posttranslational modification, protein turnover, chaperones
Cluster 2	Cotton_A_37611	0.600667	1.08	0.0576667	sp|P59226|H32_ARATH	Histone H3.2 OS=Arabidopsis thaliana GN=HTR2 PE=1 SV=2	Chromatin structure and dynamics
Cluster 2	Cotton_A_12594	0.701	4.1755	0.138	sp|Q8H159|UBQ10_ARATH	Polyubiquitin 10 OS=Arabidopsis thaliana GN=UBQ10 PE=1 SV=2	Posttranslational modification, protein turnover, chaperones
Cluster 2	Cotton_A_07182	0.889667	2.476	0.185667	sp|Q9XHE4|RL37A_GOSHI	60S ribosomal protein L37a OS=Gossypium hirsutum GN=RPL37A PE=3 SV=1	Translation, ribosomal structure and biogenesis
Cluster 2	Cotton_A_12079	0.768333	4.89733	0.174	sp|P46297|RS23_FRAAN	40S ribosomal protein S23 OS=Fragaria ananassa GN=RPS23 PE=2 SV=1	Translation, ribosomal structure and biogenesis
Cluster 2	Cotton_D_gene_10008649	0.5305	3.152	0.17	sp|Q9FJX2|RL262_ARATH	60S ribosomal protein L26-2 OS=Arabidopsis thaliana GN=RPL26B PE=2 SV=1	Translation, ribosomal structure and biogenesis
Cluster 2	Cotton_A_28965	0.742	2.28767	0.155	sp|P42791|RL182_ARATH	60S ribosomal protein L18-2 OS=Arabidopsis thaliana GN=RPL18B PE=1 SV=2	Translation, ribosomal structure and biogenesis
Cluster 2	Cotton_A_04049	0.679667	3.46833	0.126333	sp|Q8LPJ7|RS262_ARATH	40S ribosomal protein S26-2 OS=Arabidopsis thaliana GN=RPS26B PE=2 SV=2	Translation, ribosomal structure and biogenesis
Cluster 2	Cotton_A_06147	0.342	4.12067	0.0883333	sp|P40590|RL34_PEA	60S ribosomal protein L34 OS=Pisum sativum GN=RPL34 PE=2 SV=1	Translation, ribosomal structure and biogenesis
Cluster 3	Cotton_A_37740	1.02467	0.608667	1.13667	sp|Q18240|SPR2_CAEEL	Suppressor of presenilin-2 OS=Caenorhabditis elegans GN=spr-2 PE=2 SV=2	-
Cluster 3	Cotton_A_28913	1.13433	0.492	1.049	sp|Q9LKA5|UMP1_ARATH	Uncharacterized protein At3g15000, mitochondrial OS=Arabidopsis thaliana GN=At3g15000 PE=1 SV=1	-
Cluster 3	Cotton_D_gene_10007359	2.11933	0.952	0.676	-	-	-
Cluster 3	Cotton_D_gene_10029329	1.524	0.750333	0.978	sp|Q94A94|DCDA2_ARATH	Diaminopimelate decarboxylase 2, chloroplastic OS=Arabidopsis thaliana GN=LYSA2 PE=2 SV=1	Amino acid transport and metabolism
Cluster 3	Cotton_D_gene_10034135	1.13467	0.615667	0.858667	sp|P47924|RIBBA_ARATH	Riboflavin biosynthesis protein ribBA, chloroplastic OS=Arabidopsis thaliana GN=RIBBA PE=2 SV=2	Coenzyme transport and metabolism
Cluster 3	Cotton_A_02073	1.72667	0.590667	1.26567	sp|Q9LXC9|IPYR1_ARATH	Soluble inorganic pyrophosphatase 1, chloroplastic OS=Arabidopsis thaliana GN=PPA1 PE=1 SV=1	Energy production and conversion
Cluster 3	Cotton_D_gene_10025048	2.182	0.653667	1.076	sp|Q9SQ80|G2OX1_PEA	Gibberellin 2-beta-dioxygenase 1 OS=Pisum sativum GN=GA2OX1 PE=1 SV=1	General function prediction only
Cluster 3	Cotton_A_29151	1.15867	0.672	1.00867	sp|Q9XGA1|KPRS4_SPIOL	Ribose-phosphate pyrophosphokinase 4 OS=Spinacia oleracea GN=PRS4 PE=2 SV=1	Nucleotide transport and metabolism
Cluster 3	Cotton_D_gene_10024474	1.44233	0.564333	0.523	sp|Q39818|HS22M_SOYBN	Heat shock 22 kDa protein, mitochondrial OS=Glycine max GN=HSP23.9 PE=2 SV=1	Posttranslational modification, protein turnover, chaperones
Cluster 3	Cotton_D_gene_10038203	1.49067	0.626667	1.29333	sp|Q10178|SF3B1_SCHPO	U2 snRNP component prp10 OS=Schizosaccharomyces pombe (strain 972 / ATCC 24843) GN=prp10 PE=1 SV=3	RNA processing and modification
Cluster 3	Cotton_A_16567	1.253	0.617333	1.35133	sp|P45975|SUV39_DROME	Histone-lysine N-methyltransferase Su(var)3-9 OS=Drosophila melanogaster GN=Su(var)3-9 PE=1 SV=2	Translation, ribosomal structure and biogenesis
Cluster 4	Cotton_D_gene_10018569	0.483667	1.13667	0.553667	sp|O49432|QRT3_ARATH	Polygalacturonase QRT3 OS=Arabidopsis thaliana GN=QRT3 PE=2 SV=1	-
Cluster 4	Cotton_A_07399	0.587667	0.579	0.524	sp|Q06915|EA6_ARATH	Probable glucan endo-1,3-beta-glucosidase A6 OS=Arabidopsis thaliana GN=A6 PE=2 SV=1	-
Cluster 4	Cotton_A_27442	0.566	0.710333	0.374	-	-	-
Cluster 4	Cotton_A_41309	0.602333	1.00167	0.346667	sp|Q9FZP1|HPSE3_ARATH	Heparanase-like protein 3 OS=Arabidopsis thaliana GN=At5g34940 PE=2 SV=2	-
Cluster 4	Cotton_D_gene_10029928	0.593333	1.10833	0.294	sp|P0CS93|GAOA_GIBZA	Galactose oxidase OS=Gibberella zeae GN=GAOA PE=1 SV=1	-
Cluster 4	Cotton_A_20745	1.067	0.897667	0.173333	sp|P82353|NLTP2_PRUAR	Non-specific lipid-transfer protein 2 OS=Prunus armeniaca PE=1 SV=1	-
Cluster 4	Cotton_A_14434	0.448667	0.719	0.497	sp|Q9S746|HTH_ARATH	Protein HOTHEAD OS=Arabidopsis thaliana GN=HTH PE=1 SV=1	Amino acid transport and metabolism
Cluster 4	Cotton_A_18840	0.793667	0.583	0.450333	sp|B5X3B2|APMAP_SALSA	Adipocyte plasma membrane-associated protein OS=Salmo salar GN=apmap PE=2 SV=1	Carbohydrate transport and metabolism
Cluster 4	Cotton_A_19891	0.49	0.566	0.329	sp|P49062|PGLR1_ARATH	Exopolygalacturonase clone GBGE184 OS=Arabidopsis thaliana GN=PGA3 PE=2 SV=1	Cell wall/membrane/envelope biogenesis
Cluster 4	Cotton_A_21314	0.313	0.0976667	0.298	sp|Q9CA28|TKPR2_ARATH	Tetraketide alpha-pyrone reductase 2 OS=Arabidopsis thaliana GN=TKPR2 PE=2 SV=1	Cell wall/membrane/envelope biogenesis
Cluster 4	Cotton_D_gene_10002752	0.825667	0.824333	0.471333	sp|Q9LK50|AB26G_ARATH	ABC transporter G family member 26 OS=Arabidopsis thaliana GN=ABCG26 PE=3 SV=2	Defense mechanisms
Cluster 4	Cotton_A_23038	0.627667	0.684667	0.376667	sp|Q9SU63|AL2B4_ARATH	Aldehyde dehydrogenase family 2 member B4, mitochondrial OS=Arabidopsis thaliana GN=ALDH2B4 PE=1 SV=1	Energy production and conversion
Cluster 4	Cotton_D_gene_10001339	0.482667	0.753	0.400333	sp|C0LGQ4|MRH1_ARATH	Probable LRR receptor-like serine/threonine-protein kinase MRH1 OS=Arabidopsis thaliana GN=MRH1 PE=2 SV=1	Function unknown
Cluster 4	Cotton_D_gene_10029341	0.783	0.753667	0.270333	sp|Q03878|GRP1_DAUCA	Glycine-rich RNA-binding protein OS=Daucus carota PE=2 SV=1	General function prediction only
Cluster 4	Cotton_D_gene_10029879	0.801333	0.99	0.462	sp|Q9SCU0|SDR2A_ARATH		Lipid transport and metabolism
Cluster 4	Cotton_D_gene_10032002	0.534	0.871	0.374	sp|Q38970|ACC1_ARATH	Acetyl-CoA carboxylase 1 OS=Arabidopsis thaliana GN=ACC1 PE=1 SV=1	Lipid transport and metabolism
Cluster 4	Cotton_A_06160	0.673667	0.785667	0.317	sp|Q50EK3|C04C1_PINTA	Cytochrome P450 704C1 OS=Pinus taeda GN=CYP704C1 PE=2 SV=1	Secondary metabolites biosynthesis, transport and catabolism
Cluster 4	Cotton_A_15420	0.516333	0.491333	0.293333	sp|Q08891|FACR2_ARATH	Fatty acyl-CoA reductase 2 OS=Arabidopsis thaliana GN=FAR2 PE=2 SV=2	Secondary metabolites biosynthesis, transport and catabolism
Cluster 4	Cotton_D_gene_10020479	0.428	0.476	0.266667	sp|Q08891|FACR2_ARATH	Fatty acyl-CoA reductase 2 OS=Arabidopsis thaliana GN=FAR2 PE=2 SV=2	Secondary metabolites biosynthesis, transport and catabolism
Cluster 4	Cotton_D_gene_10008896	0.698333	0.921333	0.174333	sp|P85191|CP450_HELAN	Cytochrome P450 (Fragment) OS=Helianthus annuus PE=1 SV=1	Secondary metabolites biosynthesis, transport and catabolism
Cluster 5	Cotton_D_gene_10017449	1.195	0.865667	1.97267	-	-	-
Cluster 5	Cotton_A_04165	1.22067	0.704333	1.825	sp|Q8LPR9|TI110_ARATH	Protein TIC110, chloroplastic OS=Arabidopsis thaliana GN=TIC110 PE=1 SV=1	-
Cluster 5	Cotton_A_00517	1.08067	1.04367	1.64133	sp|Q6V9I6|HDT1_SOLCH	Histone deacetylase HDT1 OS=Solanum chacoense GN=HDT1 PE=2 SV=1	-
Cluster 5	Cotton_D_gene_10027421	0.748333	0.979333	1.56367	-	-	-
Cluster 5	Cotton_D_gene_10011213	0.634333	0.585667	1.344	sp|O49813|OLEE1_BETPN	Olee1-like protein OS=Betula pendula PE=2 SV=1	-
Cluster 5	Cotton_A_04352	1.061	0.843333	1.732	sp|Q9SMC2|ILVH_NICPL		Amino acid transport and metabolism
Cluster 5	Cotton_D_gene_10000388	1.15367	0.782333	1.57967	sp|Q43725|CYSKM_ARATH	Cysteine synthase, mitochondrial OS=Arabidopsis thaliana GN=OASC PE=1 SV=3	Amino acid transport and metabolism
Cluster 5	Cotton_A_13772	0.958	0.877	1.56233	sp|O50039|OTC_ARATH	Ornithine carbamoyltransferase, chloroplastic OS=Arabidopsis thaliana GN=OTC PE=1 SV=2	Amino acid transport and metabolism
Cluster 5	Cotton_A_35651	0.883	0.991667	1.49933	sp|Q05758|ILV5_ARATH	Ketol-acid reductoisomerase, chloroplastic OS=Arabidopsis thaliana GN=At3g58610 PE=2 SV=2	Amino acid transport and metabolism
Cluster 5	Cotton_A_33914	1.242	0.753667	1.57767	sp|Q42736|PPDK_FLAPR	Pyruvate, phosphate dikinase, chloroplastic OS=Flaveria pringlei GN=PPDK PE=1 SV=1	Carbohydrate transport and metabolism
Cluster 5	Cotton_D_gene_10034471	1.01033	0.909667	1.505	sp|Q9SDX3|UGPA_MUSAC	UTP--glucose-1-phosphate uridylyltransferase OS=Musa acuminata GN=UGPA PE=2 SV=1	Carbohydrate transport and metabolism
Cluster 5	Cotton_A_15494	0.548667	0.801	1.251	sp|Q96558|UGDH_SOYBN	UDP-glucose 6-dehydrogenase OS=Glycine max PE=2 SV=1	Cell wall/membrane/envelope biogenesis
Cluster 5	Cotton_A_22550	1.08233	0.740667	1.74533	sp|A2YVE5|H2A3_ORYSI	Probable histone H2A.3 OS=Oryza sativa subsp. indica GN=OsI_028288 PE=3 SV=1	Chromatin structure and dynamics
Cluster 5	Cotton_D_gene_10029112	1.19533	0.921333	1.93167	sp|P17783|MDHM_CITLA	Malate dehydrogenase, mitochondrial OS=Citrullus lanatus GN=MMDH PE=1 SV=1	Energy production and conversion
Cluster 5	Cotton_D_gene_10012392	1.09267	0.991333	1.83433	sp|P72740|DLDH_SYNY3	Dihydrolipoyl dehydrogenase OS=Synechocystis sp. (strain PCC 6803 / Kazusa) GN=lpdA PE=1 SV=3	Energy production and conversion
Cluster 5	Cotton_A_31447	1.13033	0.745667	1.80767	sp|O23016|KCAB_ARATH	Probable voltage-gated potassium channel subunit beta OS=Arabidopsis thaliana GN=KAB1 PE=1 SV=1	Energy production and conversion
Cluster 5	Cotton_A_35153	1.168	0.703333	1.799	sp|P29196|CAPP_SOLTU	Phosphoenolpyruvate carboxylase OS=Solanum tuberosum GN=PPC1 PE=2 SV=2	Energy production and conversion
Cluster 5	Cotton_A_11331	1.32567	0.695667	1.60167	sp|P49298|CISY_CITMA	Citrate synthase, mitochondrial OS=Citrus maxima GN=CIT PE=2 SV=1	Energy production and conversion
Cluster 5	Cotton_D_gene_10034629	1.25933	0.815667	1.53867	sp|Q43644|NDUS1_SOLTU	NADH dehydrogenase [ubiquinone] iron-sulfur protein 1, mitochondrial OS=Solanum tuberosum PE=2 SV=1	Energy production and conversion
Cluster 5	Cotton_D_gene_10009509	0.900333	1.10033	1.497	sp|Q0WQF7|OPD21_ARATH	Dihydrolipoyllysine-residue acetyltransferase component 1 of pyruvate dehydrogenase complex, mitochondrial OS=Arabidopsis thaliana GN=LTA3 PE=1 SV=2	Energy production and conversion
Cluster 5	Cotton_A_40825	0.916667	1.041	1.66933	sp|Q41142|PLDA1_RICCO	Phospholipase D alpha 1 OS=Ricinus communis GN=PLD1 PE=1 SV=1	Lipid transport and metabolism
Cluster 5	Cotton_A_11649	1.183	0.712667	1.73633	sp|O66601|GUAA_AQUAE	GMP synthase [glutamine-hydrolyzing] OS=Aquifex aeolicus (strain VF5) GN=guaA PE=3 SV=1	Nucleotide transport and metabolism
Cluster 5	Cotton_D_gene_10011520	1.11233	0.762333	1.71	sp|P31166|APT1_ARATH	Adenine phosphoribosyltransferase 1, chloroplastic OS=Arabidopsis thaliana GN=APT1 PE=1 SV=2	Nucleotide transport and metabolism
Cluster 5	Cotton_A_14846	1.24267	0.907333	1.60833	sp|P31166|APT1_ARATH	Adenine phosphoribosyltransferase 1, chloroplastic OS=Arabidopsis thaliana GN=APT1 PE=1 SV=2	Nucleotide transport and metabolism
Cluster 5	Cotton_D_gene_10017116	1.03267	0.915	2.07633	sp|P08927|RUBB_PEA	RuBisCO large subunit-binding protein subunit beta, chloroplastic OS=Pisum sativum PE=1 SV=2	Posttranslational modification, protein turnover, chaperones
Cluster 5	Cotton_A_05268	1.096	0.803667	1.906	sp|O64982|PRS7_PRUPE	26S protease regulatory subunit 7 OS=Prunus persica GN=RPT1 PE=2 SV=1	Posttranslational modification, protein turnover, chaperones
Cluster 5	Cotton_A_09579	1.23467	0.893667	1.89033	sp|P34808|KTNA1_CAEEL		Posttranslational modification, protein turnover, chaperones
Cluster 5	Cotton_A_07584	1.066	0.871667	1.74867	sp|P50991|TCPD_HUMAN	T-complex protein 1 subunit delta OS=Homo sapiens GN=CCT4 PE=1 SV=4	Posttranslational modification, protein turnover, chaperones
Cluster 5	Cotton_D_gene_10003365	1.19933	1.047	1.73567	sp|F4JMJ1|HSP7R_ARATH	Heat shock 70 kDa protein 17 OS=Arabidopsis thaliana GN=HSP70-17 PE=2 SV=1	Posttranslational modification, protein turnover, chaperones
Cluster 5	Cotton_A_10965	1.13367	0.876	1.73333	sp|Q9SEI2|PS6AA_ARATH	26S protease regulatory subunit 6A homolog A OS=Arabidopsis thaliana GN=RPT5A PE=2 SV=1	Posttranslational modification, protein turnover, chaperones
Cluster 5	Cotton_A_30373	1.07367	0.907667	1.703	sp|O04450|TCPE_ARATH	T-complex protein 1 subunit epsilon OS=Arabidopsis thaliana GN=At1g24510 PE=2 SV=1	Posttranslational modification, protein turnover, chaperones
Cluster 5	Cotton_A_24691	1.13933	0.937667	1.649	sp|P08927|RUBB_PEA	RuBisCO large subunit-binding protein subunit beta, chloroplastic OS=Pisum sativum PE=1 SV=2	Posttranslational modification, protein turnover, chaperones
Cluster 5	Cotton_D_gene_10033427	0.905667	1.071	1.59633	sp|P29828|PDI_MEDSA	Protein disulfide-isomerase OS=Medicago sativa GN=PDI PE=2 SV=1	Posttranslational modification, protein turnover, chaperones
Cluster 5	Cotton_A_15910	1.264	0.924	1.56567	sp|O49460|PHB1_ARATH		Posttranslational modification, protein turnover, chaperones
Cluster 5	Cotton_A_20880	0.926	0.878667	1.498	sp|Q95M18|ENPL_BOVIN	Endoplasmin OS=Bos taurus GN=HSP90B1 PE=2 SV=1	Posttranslational modification, protein turnover, chaperones
Cluster 5	Cotton_A_03322	1.14633	1.006	1.77633	sp|Q94IR2|CCD1_PHAVU	Carotenoid 9,10(9',10')-cleavage dioxygenase 1 OS=Phaseolus vulgaris GN=CCD1 PE=1 SV=1	Secondary metabolites biosynthesis, transport and catabolism
Cluster 5	Cotton_A_32176	1.05867	0.813333	1.53067	sp|Q6T1F5|COMT1_AMMMJ	Caffeic acid 3-O-methyltransferase OS=Ammi majus GN=COMT PE=1 SV=1	Secondary metabolites biosynthesis, transport and catabolism
Cluster 5	Cotton_A_22681	1.217	1.02233	1.779	sp|Q8LGG8|USPAL_ARATH	Universal stress protein A-like protein OS=Arabidopsis thaliana GN=At3g01520 PE=1 SV=2	Signal transduction mechanisms
Cluster 5	Cotton_A_34972	1.12733	0.838667	1.73833	sp|Q9M651|RAGP2_ARATH	RAN GTPase-activating protein 2 OS=Arabidopsis thaliana GN=RANGAP2 PE=1 SV=2	Signal transduction mechanisms
Cluster 5	Cotton_A_37395	0.992	0.96	1.54533	sp|Q9SJI8|MBF1A_ARATH	Multiprotein-bridging factor 1a OS=Arabidopsis thaliana GN=MBF1A PE=2 SV=1	Transcription
Cluster 5	Cotton_A_13883	0.935	0.768	1.85333	sp|P59231|R10A3_ARATH	60S ribosomal protein L10a-3 OS=Arabidopsis thaliana GN=RPL10AC PE=2 SV=1	Translation, ribosomal structure and biogenesis
Cluster 5	Cotton_A_09331	0.971667	0.876333	1.556	sp|Q9FJA6|RS33_ARATH	40S ribosomal protein S3-3 OS=Arabidopsis thaliana GN=RPS3C PE=1 SV=1	Translation, ribosomal structure and biogenesis
Cluster 6	Cotton_D_gene_10034816	0.648	0.627667	0.682333	sp|A7PQW3|E13B_VITVI	Glucan endo-1,3-beta-glucosidase OS=Vitis vinifera GN=VIT_06s0061g00120 PE=1 SV=2	-
Cluster 6	Cotton_A_17528	1.16267	1.095	0.642333	sp|Q9UHR5|S30BP_HUMAN	SAP30-binding protein OS=Homo sapiens GN=SAP30BP PE=1 SV=1	-
Cluster 6	Cotton_D_gene_10025554	0.899	1.23167	0.639	-	-	-
Cluster 6	Cotton_D_gene_10040462	0.966	1.076	0.638	-	-	-
Cluster 6	Cotton_A_15003	0.959333	0.948333	0.623667	sp|P0CS93|GAOA_GIBZA	Galactose oxidase OS=Gibberella zeae GN=GAOA PE=1 SV=1	-
Cluster 6	Cotton_A_00662	1.309	1.032	0.622333	-	-	-
Cluster 6	Cotton_A_38843	0.981333	0.953667	0.595	sp|Q93062|RBPMS_HUMAN	RNA-binding protein with multiple splicing OS=Homo sapiens GN=RBPMS PE=1 SV=1	-
Cluster 6	Cotton_A_04420	1.00267	1.03933	0.580333	sp|Q04088|POF21_ARATH	Probable transcription factor PosF21 OS=Arabidopsis thaliana GN=POSF21 PE=2 SV=1	-
Cluster 6	Cotton_A_36541	0.845	1.11833	0.578667	sp|P46291|RL38_SOLLC	60S ribosomal protein L38 OS=Solanum lycopersicum GN=RPL38 PE=3 SV=1	-
Cluster 6	Cotton_A_03942	0.956	1.01733	0.573333	sp|Q5ZMW3|API5_CHICK	Apoptosis inhibitor 5 OS=Gallus gallus GN=API5 PE=2 SV=1	-
Cluster 6	Cotton_A_11616	0.684333	0.790333	0.505333	-	-	-
Cluster 6	Cotton_D_gene_10010983	0.616	1.00567	0.444333	sp|Q9SJK3|AGO5_ARATH	Protein argonaute 5 OS=Arabidopsis thaliana GN=AGO5 PE=1 SV=2	-
Cluster 6	Cotton_A_04172	0.877	1.06	0.436333	sp|Q8H1S6|RU2B2_ARATH	U2 small nuclear ribonucleoprotein B'' 2 OS=Arabidopsis thaliana GN=At1g06960 PE=1 SV=1	-
Cluster 6	Cotton_A_21888	0.811667	0.988667	0.429333	-	-	-
Cluster 6	Cotton_D_gene_10003379	0.770667	0.94	0.406667	sp|Q6XPT5|MCA7_ARATH	Metacaspase-7 OS=Arabidopsis thaliana GN=AMC7 PE=1 SV=1	-
Cluster 6	Cotton_A_41140	0.655	0.661333	0.572667	sp|Q9LS40|ASPG1_ARATH	Protein ASPARTIC PROTEASE IN GUARD CELL 1 OS=Arabidopsis thaliana GN=ASPG1 PE=1 SV=1	-
Cluster 6	Cotton_D_gene_10004043	0.590333	0.919333	0.584	sp|Q9M263|GL24_ARATH	Germin-like protein subfamily 2 member 4 OS=Arabidopsis thaliana GN=GLP10 PE=2 SV=1	Carbohydrate transport and metabolism
Cluster 6	Cotton_D_gene_10015823	0.947667	0.825	0.576667	sp|Q3T0E5|APMAP_BOVIN	Adipocyte plasma membrane-associated protein OS=Bos taurus GN=APMAP PE=2 SV=1	Carbohydrate transport and metabolism
Cluster 6	Cotton_A_29070	0.937667	0.860333	0.524	sp|Q8L7S6|HEXO3_ARATH		Carbohydrate transport and metabolism
Cluster 6	Cotton_A_01708	0.945667	0.896333	0.461	sp|Q3T0E5|APMAP_BOVIN	Adipocyte plasma membrane-associated protein OS=Bos taurus GN=APMAP PE=2 SV=1	Carbohydrate transport and metabolism
Cluster 6	Cotton_A_29706	0.973	1.14733	0.639333	sp|P00297|PLAS_SOLCR	Plastocyanin OS=Solanum crispum GN=PETE PE=1 SV=1	Energy production and conversion
Cluster 6	Cotton_A_34775	1.034	0.825	0.594667	sp|Q94BV7|NDB2_ARATH		Energy production and conversion
Cluster 6	Cotton_D_gene_10013559	0.827	0.94	0.533333	sp|O80526|ACLA3_ARATH	ATP-citrate synthase alpha chain protein 3 OS=Arabidopsis thaliana GN=ACLA-3 PE=2 SV=1	Energy production and conversion
Cluster 6	Cotton_A_23066	1.12733	0.816	0.442667	sp|Q7NML9|CLPS_GLOVI	ATP-dependent Clp protease adapter protein ClpS OS=Gloeobacter violaceus (strain PCC 7421) GN=clpS PE=3 SV=1	Function unknown
Cluster 6	Cotton_A_00195	0.807	0.999333	0.658667	sp|Q8BGC4|ZADH2_MOUSE	Zinc-binding alcohol dehydrogenase domain-containing protein 2 OS=Mus musculus GN=Zadh2 PE=2 SV=1	General function prediction only
Cluster 6	Cotton_A_00739	0.994667	0.722333	0.652	sp|P49310|GRP1_SINAL	Glycine-rich RNA-binding protein GRP1A OS=Sinapis alba PE=2 SV=1	General function prediction only
Cluster 6	Cotton_D_gene_10009563	0.992667	1.06467	0.599	sp|Q93YR3|F10AL_ARATH	FAM10 family protein At4g22670 OS=Arabidopsis thaliana GN=At4g22670 PE=1 SV=1	General function prediction only
Cluster 6	Cotton_A_14883	1.12967	0.859333	0.474667	sp|P42731|PABP2_ARATH	Polyadenylate-binding protein 2 OS=Arabidopsis thaliana GN=PAB2 PE=1 SV=1	General function prediction only
Cluster 6	Cotton_A_13837	0.754667	0.943	0.438667	sp|P46573|APK1B_ARATH	Protein kinase APK1B, chloroplastic OS=Arabidopsis thaliana GN=APK1B PE=2 SV=2	General function prediction only
Cluster 6	Cotton_A_11869	0.547333	1.19867	0.964333	sp|Q92625|ANS1A_HUMAN	Ankyrin repeat and SAM domain-containing protein 1A OS=Homo sapiens GN=ANKS1A PE=1 SV=4	General function prediction only
Cluster 6	Cotton_A_35622	0.826667	0.847333	0.611333	sp|Q38970|ACC1_ARATH	Acetyl-CoA carboxylase 1 OS=Arabidopsis thaliana GN=ACC1 PE=1 SV=1	Lipid transport and metabolism
Cluster 6	Cotton_A_15234	0.919333	0.956333	0.491667	sp|P49851|YKHA_BACSU	Uncharacterized acyl-CoA thioester hydrolase YkhA OS=Bacillus subtilis (strain 168) GN=ykhA PE=3 SV=2	Lipid transport and metabolism
Cluster 6	Cotton_A_00039	0.834667	0.89	0.565333	sp|Q9ASS6|CP20B_ARATH	Peptidyl-prolyl cis-trans isomerase CYP20-2, chloroplastic OS=Arabidopsis thaliana GN=CYP20-2 PE=1 SV=1	Nucleotide transport and metabolism
Cluster 6	Cotton_A_16089	0.976	0.889333	0.623333	sp|Q9XF61|PDI_DATGL	Protein disulfide-isomerase OS=Datisca glomerata GN=PDI PE=2 SV=1	Posttranslational modification, protein turnover, chaperones
Cluster 6	Cotton_D_gene_10038393	0.816333	1.22567	0.551667	sp|Q39613|CYPH_CATRO	Peptidyl-prolyl cis-trans isomerase OS=Catharanthus roseus GN=PCKR1 PE=2 SV=1	Posttranslational modification, protein turnover, chaperones
Cluster 6	Cotton_D_gene_10007690	0.983	1.07467	0.520333	sp|Q9XF61|PDI_DATGL	Protein disulfide-isomerase OS=Datisca glomerata GN=PDI PE=2 SV=1	Posttranslational modification, protein turnover, chaperones
Cluster 6	Cotton_D_gene_10017975	0.724667	1.077	0.503	sp|P82536|TLP20_SPIOL	Peptidyl-prolyl cis-trans isomerase TLP20, chloroplastic (Fragments) OS=Spinacia oleracea PE=1 SV=2	Posttranslational modification, protein turnover, chaperones
Cluster 6	Cotton_A_07482	0.938667	1.02167	0.631667	sp|Q99PV0|PRP8_MOUSE	Pre-mRNA-processing-splicing factor 8 OS=Mus musculus GN=Prpf8 PE=1 SV=2	RNA processing and modification
Cluster 6	Cotton_A_05022	0.764333	1.081	0.613667	sp|A2YDY2|RL11_ORYSI	60S ribosomal protein L11 OS=Oryza sativa subsp. indica GN=RPL11 PE=2 SV=2	Translation, ribosomal structure and biogenesis
Cluster 6	Cotton_A_36607	1.02233	0.968667	0.611667	sp|Q94AH9|MD36A_ARATH	Mediator of RNA polymerase II transcription subunit 36a OS=Arabidopsis thaliana GN=MED36A PE=1 SV=2	Translation, ribosomal structure and biogenesis
Cluster 6	Cotton_A_02870	0.853667	1.167	0.58	sp|Q9XF97|RL4_PRUAR	60S ribosomal protein L4 OS=Prunus armeniaca GN=RPL4 PE=2 SV=1	Translation, ribosomal structure and biogenesis
Cluster 6	Cotton_A_10396	0.672	1.03167	0.542	sp|P34788|RS18_ARATH	40S ribosomal protein S18 OS=Arabidopsis thaliana GN=RPS18A PE=1 SV=1	Translation, ribosomal structure and biogenesis
Cluster 7	Cotton_A_33714	1.718	0.959667	2.15767	sp|Q9SP55|VATG_CITLI	V-type proton ATPase subunit G OS=Citrus limon GN=VATG PE=3 SV=1	-
Cluster 7	Cotton_A_34147	1.64333	0.932333	1.85333	sp|Q9XEE2|ANXD2_ARATH	Annexin D2 OS=Arabidopsis thaliana GN=ANN2 PE=2 SV=1	-
Cluster 7	Cotton_D_gene_10024720	1.31833	1.19467	1.799	sp|P83643|UP12_ORYSI	Unknown protein DS12 from 2D-PAGE of leaf, chloroplastic OS=Oryza sativa subsp. indica GN=OsI_027381 PE=1 SV=2	-
Cluster 7	Cotton_A_05050	1.40233	0.958	1.745	sp|Q9SYT0|ANXD1_ARATH	Annexin D1 OS=Arabidopsis thaliana GN=ANN1 PE=1 SV=1	-
Cluster 7	Cotton_D_gene_10035089	1.32233	1.11867	1.72233	sp|P85136|CARDE_CYNCA	Cardosin-E (Fragments) OS=Cynara cardunculus PE=1 SV=1	-
Cluster 7	Cotton_A_34445	1.39333	1.28733	1.61467	sp|Q9SKC9|NDUB7_ARATH	NADH dehydrogenase [ubiquinone] 1 beta subcomplex subunit 7 OS=Arabidopsis thaliana GN=At2g02050 PE=2 SV=1	-
Cluster 7	Cotton_D_gene_10028944	1.27033	1.07367	1.572	-	-	-
Cluster 7	Cotton_D_gene_10039862	1.55633	1.96	1.49267	-	-	-
Cluster 7	Cotton_A_09104	1.317	1.54667	1.25167	sp|Q9SK39|SBP3_ARATH	Probable steroid-binding protein 3 OS=Arabidopsis thaliana GN=MP3 PE=1 SV=1	-
Cluster 7	Cotton_A_32135	1.657	1.57833	1.21333	sp|P87216|VIPI_SCHPO	Protein vip1 OS=Schizosaccharomyces pombe (strain 972 / ATCC 24843) GN=vip1 PE=1 SV=1	-
Cluster 7	Cotton_A_14532	1.51967	1.917	1.12533	-	-	-
Cluster 7	Cotton_A_10269	1.53933	1.007	1.02033	sp|Q5RFL8|YTHD3_PONAB	YTH domain family protein 3 OS=Pongo abelii GN=YTHDF3 PE=2 SV=1	-
Cluster 7	Cotton_D_gene_10006733	1.60267	1.10533	1.83833	sp|Q9M4T8|PSA5_SOYBN	Proteasome subunit alpha type-5 OS=Glycine max GN=PAE1 PE=2 SV=1	Posttranslational modification, protein turnover, chaperones
Cluster 7	Cotton_D_gene_10032302	1.54	0.948333	1.755	sp|P08824|RUBA_RICCO	RuBisCO large subunit-binding protein subunit alpha (Fragment) OS=Ricinus communis PE=2 SV=1	Posttranslational modification, protein turnover, chaperones
Cluster 7	Cotton_A_32650	1.35367	1.12867	1.706	sp|Q9LE22|CML27_ARATH	Probable calcium-binding protein CML27 OS=Arabidopsis thaliana GN=CML27 PE=1 SV=1	Signal transduction mechanisms
Cluster 7	Cotton_A_02619	1.23533	1.596	1.452	sp|Q7DMP0|CALM2_SOLTU	Calmodulin-2/4 (Fragment) OS=Solanum tuberosum GN=PCM2 PE=2 SV=1	Signal transduction mechanisms
Cluster 7	Cotton_A_01714	1.482	1.49867	1.39033	sp|P59220|CALM7_ARATH	Calmodulin-7 OS=Arabidopsis thaliana GN=CAM7 PE=1 SV=2	Signal transduction mechanisms
Cluster 7	Cotton_A_16364	1.53067	0.957	1.875	sp|Q8S0J7|IM30_ORYSJ	Probable membrane-associated 30 kDa protein, chloroplastic OS=Oryza sativa subsp. japonica GN=Os01g0895100 PE=1 SV=1	Transcription
Cluster 8	Cotton_D_gene_10036322	0.876333	1.73967	0.665	sp|B3A0N2|NLTP_LYCBA	Non-specific lipid-transfer protein (Fragments) OS=Lycium barbarum PE=1 SV=1	-
Cluster 8	Cotton_A_10830	0.962	1.54733	0.645667	sp|Q9FJW4|NDUS4_ARATH	NADH dehydrogenase [ubiquinone] iron-sulfur protein 4, mitochondrial OS=Arabidopsis thaliana GN=FRO1 PE=2 SV=1	-
Cluster 8	Cotton_A_00553	0.950667	1.52133	0.642	-	-	-
Cluster 8	Cotton_D_gene_10002817	1.00667	1.445	0.637667	sp|O22126|FLA8_ARATH	Fasciclin-like arabinogalactan protein 8 OS=Arabidopsis thaliana GN=FLA8 PE=1 SV=1	-
Cluster 8	Cotton_A_32704	0.887	2.929	0.628333	sp|P46518|LEA14_GOSHI	Late embryogenesis abundant protein Lea14-A OS=Gossypium hirsutum GN=LEA14-A PE=2 SV=1	-
Cluster 8	Cotton_A_28538	1.27633	1.38667	0.607667	sp|O82238|NDS5A_ARATH	NADH dehydrogenase [ubiquinone] iron-sulfur protein 5-A OS=Arabidopsis thaliana GN=At2g47690 PE=2 SV=1	-
Cluster 8	Cotton_A_15005	0.955667	1.75433	0.602667	sp|Q6PC91|BT3L4_DANRE	Transcription factor BTF3 homolog 4 OS=Danio rerio GN=btf3l4 PE=2 SV=1	-
Cluster 8	Cotton_A_25896	1.344	1.53967	0.582	sp|Q93VH6|GIF3_ARATH		-
Cluster 8	Cotton_D_gene_10007707	1.051	1.627	0.566	-	-	-
Cluster 8	Cotton_A_22692	0.964	1.80167	0.532	-	-	-
Cluster 8	Cotton_D_gene_10038624	1.03967	2.21533	0.531	sp|P13240|DR206_PEA	Disease resistance response protein 206 OS=Pisum sativum GN=PI206 PE=2 SV=2	-
Cluster 8	Cotton_A_29479	1.138	2.302	0.53	sp|Q9SD84|E13L3_ARATH	Glucan endo-1,3-beta-glucosidase-like protein 3 OS=Arabidopsis thaliana GN=At5g08000 PE=1 SV=1	-
Cluster 8	Cotton_D_gene_10039511	1.18667	2.06633	0.527667	sp|Q84ZT9|WVD2_ARATH		-
Cluster 8	Cotton_A_01770	1.193	1.784	0.956667	sp|Q10992|CYTA_HELAN	Cysteine proteinase inhibitor A OS=Helianthus annuus PE=1 SV=1	-
Cluster 8	Cotton_D_gene_10025851	1.02767	1.609	0.907667	sp|Q5RA68|HSDL2_PONAB	Hydroxysteroid dehydrogenase-like protein 2 OS=Pongo abelii GN=HSDL2 PE=2 SV=1	-
Cluster 8	Cotton_A_19129	1.132	1.578	0.842333	sp|B3H4F1|SP1L1_ARATH	Protein SPIRAL1-like 1 OS=Arabidopsis thaliana GN=SP1L1 PE=2 SV=1	-
Cluster 8	Cotton_A_22055	1.01367	1.84967	0.79	-	-	-
Cluster 8	Cotton_A_33603	0.893667	1.81267	0.787333	sp|P13240|DR206_PEA	Disease resistance response protein 206 OS=Pisum sativum GN=PI206 PE=2 SV=2	-
Cluster 8	Cotton_A_02848	0.96	1.632	0.761667	-	-	-
Cluster 8	Cotton_A_30500	1.027	1.942	0.752667	sp|Q9SJ81|FLA7_ARATH	Fasciclin-like arabinogalactan protein 7 OS=Arabidopsis thaliana GN=FLA7 PE=1 SV=1	-
Cluster 8	Cotton_A_24825	0.879333	1.87733	0.749	-	-	-
Cluster 8	Cotton_A_35536	0.793	1.705	0.707333	sp|Q9C7N4|GDL15_ARATH	GDSL esterase/lipase At1g29670 OS=Arabidopsis thaliana GN=At1g29670 PE=2 SV=1	-
Cluster 8	Cotton_D_gene_10031960	1.023	2.087	0.696333	sp|Q7Y1L9|SP1L1_ORYSJ	Protein SPIRAL1-like 1 OS=Oryza sativa subsp. japonica GN=Os03g0417800 PE=2 SV=1	-
Cluster 8	Cotton_D_gene_10012085	1.00067	1.58833	0.688333	sp|Q8W487|YB95_ARATH	Uncharacterized protein At2g39795, mitochondrial OS=Arabidopsis thaliana GN=At2g39795 PE=1 SV=1	-
Cluster 8	Cotton_D_gene_10011579	1.30767	1.67333	0.989	sp|P16048|GCSH_PEA	Glycine cleavage system H protein, mitochondrial OS=Pisum sativum GN=GDCSH PE=1 SV=1	Amino acid transport and metabolism
Cluster 8	Cotton_A_13879	1.23767	1.521	0.601667	sp|P14936|FER1_RAPSA	Ferredoxin, root R-B1 OS=Raphanus sativus PE=1 SV=1	Energy production and conversion
Cluster 8	Cotton_D_gene_10035730	1.02267	1.20433	0.666667	sp|Q03251|RBG8_ARATH		General function prediction only
Cluster 8	Cotton_A_29101	0.984	1.532	0.689	sp|Q9ZR40|U2A2B_NICPL	Splicing factor U2af large subunit B OS=Nicotiana plumbaginifolia GN=U2AF65B PE=2 SV=1	General function prediction only
Cluster 8	Cotton_A_20257	0.982667	1.82133	0.614	sp|O08997|ATOX1_MOUSE	Copper transport protein ATOX1 OS=Mus musculus GN=Atox1 PE=2 SV=1	Inorganic ion transport and metabolism
Cluster 8	Cotton_A_35241	1.61867	1.22167	0.645667	sp|P40517|YRB2_YEAST	Ran-specific GTPase-activating protein 2 OS=Saccharomyces cerevisiae (strain ATCC 204508 / S288c) GN=YRB2 PE=1 SV=1	Intracellular trafficking, secretion, and vesicular transport
Cluster 8	Cotton_D_gene_10027411	1.597	2.05467	0.842	sp|Q39779|ACBP_GOSHI	Acyl-CoA-binding protein OS=Gossypium hirsutum PE=3 SV=1	Lipid transport and metabolism
Cluster 8	Cotton_D_gene_10016000	0.609333	1.83433	0.689333	sp|O23469|GDL63_ARATH	GDSL esterase/lipase At4g16220 OS=Arabidopsis thaliana GN=At4g16220 PE=2 SV=2	Lipid transport and metabolism
Cluster 8	Cotton_A_23278	1.05167	1.58067	0.658667	sp|P29450|TRXF_PEA	Thioredoxin F-type, chloroplastic OS=Pisum sativum PE=2 SV=1	Posttranslational modification, protein turnover, chaperones
Cluster 8	Cotton_D_gene_10020962	1.291	1.886	0.646333	sp|Q9LIG6|NIFU4_ARATH	NifU-like protein 4, mitochondrial OS=Arabidopsis thaliana GN=NIFU4 PE=2 SV=1	Posttranslational modification, protein turnover, chaperones
Cluster 8	Cotton_A_28983	1.02433	1.53233	0.626	sp|Q9FNE2|GRXC2_ARATH	Glutaredoxin-C2 OS=Arabidopsis thaliana GN=GRXC2 PE=2 SV=1	Posttranslational modification, protein turnover, chaperones
Cluster 8	Cotton_A_35213	1.24733	1.69267	0.619333	sp|Q59984|GRPE_SYNE7	Protein grpE OS=Synechococcus elongatus (strain PCC 7942) GN=grpE PE=3 SV=2	Posttranslational modification, protein turnover, chaperones
Cluster 8	Cotton_A_07402	1.03067	1.55967	0.610333	sp|O65282|CH10C_ARATH	20 kDa chaperonin, chloroplastic OS=Arabidopsis thaliana GN=CPN21 PE=1 SV=2	Posttranslational modification, protein turnover, chaperones
Cluster 8	Cotton_A_02699	0.994667	1.57733	0.572333	sp|A6QPY8|PIN4_BOVIN	Peptidyl-prolyl cis-trans isomerase NIMA-interacting 4 OS=Bos taurus GN=PIN4 PE=2 SV=1	Posttranslational modification, protein turnover, chaperones
Cluster 8	Cotton_A_15199	1.017	1.59733	0.555667	sp|Q38935|FK151_ARATH	Peptidyl-prolyl cis-trans isomerase FKBP15-1 OS=Arabidopsis thaliana GN=FKBP15-1 PE=1 SV=2	Posttranslational modification, protein turnover, chaperones
Cluster 8	Cotton_A_17702	1.06333	1.682	1.00333	sp|Q56XV8|CPNA2_ARATH	Chaperonin 60 subunit alpha 2, chloroplastic OS=Arabidopsis thaliana GN=CPN60A2 PE=2 SV=1	Posttranslational modification, protein turnover, chaperones
Cluster 8	Cotton_A_28925	0.845667	1.65633	0.603333	sp|Q13435|SF3B2_HUMAN	Splicing factor 3B subunit 2 OS=Homo sapiens GN=SF3B2 PE=1 SV=2	RNA processing and modification
Cluster 8	Cotton_D_gene_10025929	0.966	1.70767	0.6165	sp|B6EUA9|PR40A_ARATH	Pre-mRNA-processing protein 40A OS=Arabidopsis thaliana GN=PRP40A PE=1 SV=1	RNA processing and modification
Cluster 9	Cotton_D_gene_10028863	1.41333	1.03267	3.22167	sp|Q9XF38|PROF_PYRCO	Profilin OS=Pyrus communis PE=1 SV=1	-
Cluster 9	Cotton_A_18176	1.30733	0.703667	3.131	sp|Q0V4C4|FES1_PHANO	Hsp70 nucleotide exchange factor FES1 OS=Phaeosphaeria nodorum (strain SN15 / ATCC MYA-4574 / FGSC 10173) GN=FES1 PE=3 SV=1	-
Cluster 9	Cotton_D_gene_10030041	0.988333	0.884	2.937	-	-	-
Cluster 9	Cotton_D_gene_10008515	0.932333	1.00633	2.30933	sp|P83004|13SB_FAGES	13S globulin basic chain OS=Fagopyrum esculentum PE=1 SV=1	-
Cluster 9	Cotton_A_36843	1.27367	0.827	2.07367	-	-	-
Cluster 9	Cotton_A_26776	0.945	0.3	2.088	sp|Q9FKM2|VDAC4_ARATH	Mitochondrial outer membrane protein porin 4 OS=Arabidopsis thaliana GN=VDAC4 PE=2 SV=1	-
Cluster 9	Cotton_A_29103	1.41367	0.783333	2.83567	sp|P46643|AAT1_ARATH	Aspartate aminotransferase, mitochondrial OS=Arabidopsis thaliana GN=ASP1 PE=1 SV=1	Amino acid transport and metabolism
Cluster 9	Cotton_A_09071	1.11933	0.919333	2.185	sp|Q944P7|AMPL3_ARATH	Leucine aminopeptidase 3, chloroplastic OS=Arabidopsis thaliana GN=At4g30920 PE=2 SV=2	Amino acid transport and metabolism
Cluster 9	Cotton_A_32893	1.11467	0.786333	2.01733	sp|Q02EA0|ARLY_PSEAB	Argininosuccinate lyase OS=Pseudomonas aeruginosa (strain UCBPP-PA14) GN=argH PE=3 SV=1	Amino acid transport and metabolism
Cluster 9	Cotton_A_07865	1.286	1.02133	2.80733	sp|P51110|DFRA_VITVI	Dihydroflavonol-4-reductase OS=Vitis vinifera GN=DFR PE=1 SV=1	Cell wall/membrane/envelope biogenesis
Cluster 9	Cotton_A_18515	0.898667	0.628	1.98067	sp|Q9M531|H2A_EUPES	Histone H2A OS=Euphorbia esula PE=2 SV=1	Chromatin structure and dynamics
Cluster 9	Cotton_A_16872	0.972333	0.938667	2.36767	sp|C6TBN2|AKR1_SOYBN	Probable aldo-keto reductase 1 OS=Glycine max GN=AKR1 PE=2 SV=1	Energy production and conversion
Cluster 9	Cotton_A_39406	1.31333	0.859333	2.24967	sp|P22778|ATPO_IPOBA	ATP synthase subunit O, mitochondrial OS=Ipomoea batatas PE=1 SV=1	Energy production and conversion
Cluster 9	Cotton_A_03763	1.24867	0.653667	2.175	sp|Q9CPW2|ADXL_MOUSE	Adrenodoxin-like protein, mitochondrial OS=Mus musculus GN=Fdx1l PE=2 SV=1	Energy production and conversion
Cluster 9	Cotton_A_26206	1.22	0.892333	2.15333	sp|Q9ZS34|CHLP_TOBAC	Geranylgeranyl diphosphate reductase, chloroplastic OS=Nicotiana tabacum GN=CHLP PE=2 SV=1	Energy production and conversion
Cluster 9	Cotton_D_gene_10001804	0.874	0.8485	2.12867	sp|Q6Z1G7|ODPB1_ORYSJ		Energy production and conversion
Cluster 9	Cotton_D_gene_10025613	0.869333	0.806667	2.122	sp|Q8LFC0|IDH1_ARATH	Isocitrate dehydrogenase [NAD] regulatory subunit 1, mitochondrial OS=Arabidopsis thaliana GN=IDH1 PE=1 SV=2	Energy production and conversion
Cluster 9	Cotton_A_08822	1.21433	0.707	1.94133	sp|Q9LXC9|IPYR1_ARATH	Soluble inorganic pyrophosphatase 1, chloroplastic OS=Arabidopsis thaliana GN=PPA1 PE=1 SV=1	Energy production and conversion
Cluster 9	Cotton_D_gene_10023827	1.00033	1.204	3.99767	sp|Q67ZU1|LIP2_ARATH	Triacylglycerol lipase 2 OS=Arabidopsis thaliana GN=LIP2 PE=2 SV=1	General function prediction only
Cluster 9	Cotton_A_07870	1.20733	0.824	3.11133	sp|Q5PLX6|GPH_SALPA	Phosphoglycolate phosphatase OS=Salmonella paratyphi A (strain ATCC 9150 / SARB42) GN=SPA3347 PE=3 SV=1	General function prediction only
Cluster 9	Cotton_A_16910	1.31567	0.702667	2.83	sp|Q08623|HDHD1_HUMAN	Pseudouridine-5'-monophosphatase OS=Homo sapiens GN=HDHD1 PE=1 SV=3	General function prediction only
Cluster 9	Cotton_A_29876	1.05367	0.803	2.51867	sp|Q94A78|ACCH4_ARATH	1-aminocyclopropane-1-carboxylate oxidase homolog 4 OS=Arabidopsis thaliana GN=At1g03400 PE=2 SV=1	General function prediction only
Cluster 9	Cotton_A_09953	1.01533	0.696667	2.32367	sp|P51093|LDOX_VITVI	Leucoanthocyanidin dioxygenase OS=Vitis vinifera PE=2 SV=1	General function prediction only
Cluster 9	Cotton_A_16087	0.996333	0.467667	2.703	sp|P0C0L1|APX6_ORYSJ	Probable L-ascorbate peroxidase 6, chloroplastic OS=Oryza sativa subsp. japonica GN=APX6 PE=2 SV=1	Inorganic ion transport and metabolism
Cluster 9	Cotton_A_24307	1.15667	0.573333	2.49233	sp|Q71VM4|IMA1A_ORYSJ	Importin subunit alpha-1a OS=Oryza sativa subsp. japonica GN=Os01g0253300 PE=1 SV=2	Intracellular trafficking, secretion, and vesicular transport
Cluster 9	Cotton_A_02550	1.22533	0.871667	2.31567	sp|Q9SLA8|FABI_ARATH		Lipid transport and metabolism
Cluster 9	Cotton_A_19918	1.332	0.529667	2.205	sp|Q08480|KAD2_ORYSJ	Adenylate kinase B OS=Oryza sativa subsp. japonica GN=ADK-B PE=2 SV=1	Nucleotide transport and metabolism
Cluster 9	Cotton_A_00237	1.245	0.949	3.864	sp|Q8W171|CYP1_SOYBN	Peptidyl-prolyl cis-trans isomerase 1 OS=Glycine max GN=Cyp1 PE=2 SV=1	Posttranslational modification, protein turnover, chaperones
Cluster 9	Cotton_A_07341	1.234	0.878	3.59367	sp|Q05046|CH62_CUCMA	Chaperonin CPN60-2, mitochondrial OS=Cucurbita maxima GN=CPN60-2 PE=1 SV=1	Posttranslational modification, protein turnover, chaperones
Cluster 9	Cotton_A_02434	0.973	0.857	3.087	sp|Q64560|TPP2_RAT	Tripeptidyl-peptidase 2 OS=Rattus norvegicus GN=Tpp2 PE=2 SV=3	Posttranslational modification, protein turnover, chaperones
Cluster 9	Cotton_A_27390	0.965	1.05267	2.35967	sp|P49118|BIP_SOLLC	Luminal-binding protein OS=Solanum lycopersicum PE=2 SV=1	Posttranslational modification, protein turnover, chaperones
Cluster 9	Cotton_A_13088	1.00933	0.543667	2.13067	sp|Q9SEI4|PRS6B_ARATH	26S protease regulatory subunit 6B homolog OS=Arabidopsis thaliana GN=RPT3 PE=1 SV=1	Posttranslational modification, protein turnover, chaperones
Cluster 9	Cotton_A_00559	1.00267	0.905667	2.43767	sp|O81983|SYS_HELAN	Serine--tRNA ligase OS=Helianthus annuus PE=2 SV=1	Translation, ribosomal structure and biogenesis
Cluster 10	Cotton_A_02465	0.768333	1.713	3.16967	-	-	-
Cluster 10	Cotton_D_gene_10000160	1.032	1.16433	2.22067	sp|Q40401|CALR_NICPL	Calreticulin OS=Nicotiana plumbaginifolia GN=CAL1 PE=2 SV=1	-
Cluster 10	Cotton_A_30475	1.25033	1.34233	1.81	sp|O49629|PAP2_ARATH	Probable plastid-lipid-associated protein 2, chloroplastic OS=Arabidopsis thaliana GN=PAP2 PE=1 SV=1	-
Cluster 10	Cotton_A_08836	1.013	1.182	1.70633	sp|Q9BUL9|RPP25_HUMAN	Ribonuclease P protein subunit p25 OS=Homo sapiens GN=RPP25 PE=1 SV=1	-
Cluster 10	Cotton_A_25083	0.8865	1.806	2.23967	sp|Q766C3|NEP1_NEPGR	Aspartic proteinase nepenthesin-1 OS=Nepenthes gracilis GN=nep1 PE=1 SV=1	-
Cluster 10	Cotton_A_16802	1.248	1.73433	2.14367	-	-	-
Cluster 10	Cotton_A_26246	1.03567	1.26267	1.769	sp|Q6I544|GL52_ORYSJ	Germin-like protein 5-1 OS=Oryza sativa subsp. japonica GN=Os05g0277500 PE=2 SV=1	Carbohydrate transport and metabolism
Cluster 10	Cotton_A_21984	1.046	1.156	2.128	sp|Q54RF3|EI2BE_DICDI	Translation initiation factor eIF-2B subunit epsilon OS=Dictyostelium discoideum GN=eif2b5 PE=3 SV=1	Cell wall/membrane/envelope biogenesis
Cluster 10	Cotton_A_35326	1.12167	1.23867	1.75733	sp|E1U332|ALL12_OLEEU		Cell wall/membrane/envelope biogenesis
Cluster 10	Cotton_D_gene_10010844	0.909	1.229	2.67767	sp|P52902|ODPA_PEA	Pyruvate dehydrogenase E1 component subunit alpha, mitochondrial OS=Pisum sativum PE=2 SV=1	Energy production and conversion
Cluster 10	Cotton_D_gene_10001203	0.927333	1.09167	2.17567	sp|P86219|ODO2_MESAU	Dihydrolipoyllysine-residue succinyltransferase component of 2-oxoglutarate dehydrogenase complex, mitochondrial (Fragments) OS=Mesocricetus auratus GN=DLST PE=1 SV=1	Energy production and conversion
Cluster 10	Cotton_A_10260	0.848	1.28467	1.70933	sp|P31405|VATA_GOSHI	V-type proton ATPase catalytic subunit A OS=Gossypium hirsutum GN=CVA69.24 PE=2 SV=1	Energy production and conversion
Cluster 10	Cotton_A_30992	0.898333	1.60667	1.39067	sp|P00243|FER_SYNY4	Ferredoxin OS=Synechocystis sp. (strain PCC 6714) PE=1 SV=2	Energy production and conversion
Cluster 10	Cotton_A_20993	0.980333	1.11233	2.10767	sp|Q81CK1|KYNB_BACCR	Kynurenine formamidase OS=Bacillus cereus (strain ATCC 14579 / DSM 31) GN=kynB PE=1 SV=1	General function prediction only
Cluster 10	Cotton_D_gene_10040312	0.848	1.75567	1.87333	sp|Q07353|FL3H_PETHY	Naringenin,2-oxoglutarate 3-dioxygenase (Fragment) OS=Petunia hybrida GN=AN3 PE=1 SV=1	General function prediction only
Cluster 10	Cotton_A_00326	1.11	1.403	1.696	sp|Q9LMK7|RBP1A_ARATH	Ran-binding protein 1 homolog a OS=Arabidopsis thaliana GN=RANBP1A PE=1 SV=1	Intracellular trafficking, secretion, and vesicular transport
Cluster 10	Cotton_D_gene_10010477	1.052	1.38967	1.69367	sp|Q9LMK7|RBP1A_ARATH	Ran-binding protein 1 homolog a OS=Arabidopsis thaliana GN=RANBP1A PE=1 SV=1	Intracellular trafficking, secretion, and vesicular transport
Cluster 10	Cotton_A_02969	1.03467	1.17333	1.90333	sp|Q9FHQ3|HS157_ARATH	15.7 kDa heat shock protein, peroxisomal OS=Arabidopsis thaliana GN=HSP15.7 PE=2 SV=1	Posttranslational modification, protein turnover, chaperones
Cluster 10	Cotton_D_gene_10023896	1.05633	1.42867	1.628	sp|Q06652|GPX4_CITSI	Probable phospholipid hydroperoxide glutathione peroxidase OS=Citrus sinensis GN=CSA PE=1 SV=1	Posttranslational modification, protein turnover, chaperones
Cluster 10	Cotton_A_23959	1.066	1.14967	1.59033	sp|P29828|PDI_MEDSA	Protein disulfide-isomerase OS=Medicago sativa GN=PDI PE=2 SV=1	Posttranslational modification, protein turnover, chaperones
Cluster 10	Cotton_A_15557	1.01467	2.15667	1.629	sp|Q10121|YSD2_CAEEL	RutC family protein C23G10.2 OS=Caenorhabditis elegans GN=C23G10.2 PE=2 SV=3	Translation, ribosomal structure and biogenesis
Cluster 10	Cotton_D_gene_10010148	0.912667	1.86533	1.15633	sp|Q6P8E9|NH2L1_XENTR	NHP2-like protein 1 OS=Xenopus tropicalis GN=nhp2l1 PE=2 SV=1	Translation, ribosomal structure and biogenesis
Cluster 11	Cotton_D_gene_10035963	1.11233	2.59533	0.448	sp|P80728|MAVI_CUCPE	Mavicyanin OS=Cucurbita pepo PE=1 SV=1	-
Cluster 11	Cotton_A_21197	0.981667	1.87867	0.44	-	-	-
Cluster 11	Cotton_A_02143	0.911	1.77767	0.397333	sp|Q5B020|CWC15_EMENI	Pre-mRNA-splicing factor cwc15 OS=Emericella nidulans (strain FGSC A4 / ATCC 38163 / CBS 112.46 / NRRL 194 / M139) GN=cwc15 PE=3 SV=1	-
Cluster 11	Cotton_D_gene_10039872	0.772	1.548	0.395	sp|O23144|PPI1_ARATH		-
Cluster 11	Cotton_A_12251	0.916667	1.72367	0.392667	sp|Q10370|HMGYB_SOYBN	HMG-Y-related protein B (Fragment) OS=Glycine max PE=2 SV=1	-
Cluster 11	Cotton_D_gene_10010515	0.994333	1.767	0.373	sp|P91850|MIFH_BRUMA	Macrophage migration inhibitory factor homolog OS=Brugia malayi GN=Bm1_28435 PE=3 SV=4	-
Cluster 11	Cotton_D_gene_10037071	1.061	1.82433	0.367333	sp|Q8LC95|ENL3_ARATH	Early nodulin-like protein 3 OS=Arabidopsis thaliana GN=At5g25090 PE=1 SV=2	-
Cluster 11	Cotton_D_gene_10000979	0.870667	1.886	0.323667	-	-	-
Cluster 11	Cotton_A_12248	0.958	1.28933	0.309333	sp|Q9FMD5|TIC40_ARATH	Protein TIC 40, chloroplastic OS=Arabidopsis thaliana GN=TIC40 PE=1 SV=1	-
Cluster 11	Cotton_D_gene_10039192	1.133	1.54933	0.270667	sp|Q5AU50|PRP45_EMENI	Pre-mRNA-processing protein 45 OS=Emericella nidulans (strain FGSC A4 / ATCC 38163 / CBS 112.46 / NRRL 194 / M139) GN=prp45 PE=3 SV=1	-
Cluster 11	Cotton_D_gene_10015461	1.06433	1.651	0.261	-	-	-
Cluster 11	Cotton_A_31297	0.909	2.04667	0.213667	-	-	-
Cluster 11	Cotton_A_14625	0.688	1.84167	0.369333	sp|Q9FE58|RL223_ARATH	60S ribosomal protein L22-3 OS=Arabidopsis thaliana GN=RPL22C PE=2 SV=1	-
Cluster 11	Cotton_D_gene_10037302	1.31967	1.809	0.272667	sp|P13708|SUSY_SOYBN	Sucrose synthase OS=Glycine max GN=SS PE=1 SV=2	Cell wall/membrane/envelope biogenesis
Cluster 11	Cotton_A_10531	0.781667	1.41167	0.326333	sp|P62787|H4_MAIZE	Histone H4 OS=Zea mays GN=H4C7 PE=1 SV=2	Chromatin structure and dynamics
Cluster 11	Cotton_A_40455	0.729667	1.88767	0.478	sp|Q5R7X2|SR140_PONAB	U2 snRNP-associated SURP motif-containing protein OS=Pongo abelii GN=U2SURP PE=2 SV=1	General function prediction only
Cluster 11	Cotton_D_gene_10006562	0.826667	2.20533	0.31	sp|Q8LDP4|CP19D_ARATH	Peptidyl-prolyl cis-trans isomerase CYP19-4 OS=Arabidopsis thaliana GN=CYP19-4 PE=1 SV=2	Posttranslational modification, protein turnover, chaperones
Cluster 11	Cotton_A_21118	0.888333	2.158	0.283667	sp|Q8LDP4|CP19D_ARATH	Peptidyl-prolyl cis-trans isomerase CYP19-4 OS=Arabidopsis thaliana GN=CYP19-4 PE=1 SV=2	Posttranslational modification, protein turnover, chaperones
Cluster 11	Cotton_A_09689	0.599667	1.823	0.354333	sp|P51413|RL172_ARATH	60S ribosomal protein L17-2 OS=Arabidopsis thaliana GN=RPL17B PE=2 SV=2	Translation, ribosomal structure and biogenesis
Cluster 11	Cotton_A_13287	0.781667	1.72567	0.320667	sp|Q9LHP1|RL74_ARATH	60S ribosomal protein L7-4 OS=Arabidopsis thaliana GN=RPL7D PE=2 SV=1	Translation, ribosomal structure and biogenesis
Cluster 11	Cotton_A_02829	0.685333	2.753	0.295667	sp|Q9M3V8|RS6_ASPOF	40S ribosomal protein S6 OS=Asparagus officinalis GN=rps6 PE=2 SV=1	Translation, ribosomal structure and biogenesis
Cluster 11	Cotton_A_40254	0.740667	2.40067	0.266	sp|Q6UNT2|RL5_CUCSA	60S ribosomal protein L5 OS=Cucumis sativus GN=RPL5 PE=2 SV=1	Translation, ribosomal structure and biogenesis
Cluster 11	Cotton_A_07373	0.683333	2.31333	0.525667	sp|Q9FKC0|R13A4_ARATH	60S ribosomal protein L13a-4 OS=Arabidopsis thaliana GN=RPL13AD PE=2 SV=1	Translation, ribosomal structure and biogenesis
Cluster 11	Cotton_A_10477	0.728667	2.55367	0.415333	sp|P93847|RL10_SOLME	60S ribosomal protein L10 OS=Solanum melongena GN=RPL10 PE=2 SV=1	Translation, ribosomal structure and biogenesis
Cluster 11	Cotton_A_15354	0.772	2.531	0.318333	sp|P34091|RL6_MESCR	60S ribosomal protein L6 OS=Mesembryanthemum crystallinum GN=RPL6 PE=2 SV=1	Translation, ribosomal structure and biogenesis
Cluster 11	Cotton_A_00728	0.665333	1.578	0.246333	sp|Q9T029|RS254_ARATH	40S ribosomal protein S25-4 OS=Arabidopsis thaliana GN=RPS25E PE=2 SV=1	Translation, ribosomal structure and biogenesis
Cluster 12	Cotton_A_29394	1.28733	1.28933	0.611	-	-	-
Cluster 12	Cotton_D_gene_10031348	0.918333	1.27233	0.607333	sp|Q9SKU1|CLC1_ARATH	Clathrin light chain 1 OS=Arabidopsis thaliana GN=At2g20760 PE=2 SV=1	-
Cluster 12	Cotton_D_gene_10026304	1.025	1.26	0.576667	sp|Q96I24|FUBP3_HUMAN	Far upstream element-binding protein 3 OS=Homo sapiens GN=FUBP3 PE=1 SV=2	-
Cluster 12	Cotton_A_17418	1.10033	1.40033	0.572667	sp|Q9LW00|MBD11_ARATH	Methyl-CpG-binding domain-containing protein 11 OS=Arabidopsis thaliana GN=MBD11 PE=1 SV=1	-
Cluster 12	Cotton_A_00654	0.947667	1.501	0.565	-	-	-
Cluster 12	Cotton_A_02133	0.756	1.41067	0.556333	sp|Q8GYN5|RIN4_ARATH	RPM1-interacting protein 4 OS=Arabidopsis thaliana GN=RIN4 PE=1 SV=1	-
Cluster 12	Cotton_A_02303	0.960333	1.34467	0.556	sp|Q9SVD7|UEV1D_ARATH	Ubiquitin-conjugating enzyme E2 variant 1D OS=Arabidopsis thaliana GN=UEV1D PE=1 SV=1	-
Cluster 12	Cotton_D_gene_10021935	1.09433	1.37133	0.551667	sp|B2RY56|RBM25_MOUSE	RNA-binding protein 25 OS=Mus musculus GN=Rbm25 PE=1 SV=1	-
Cluster 12	Cotton_A_30965	1.05267	1.40867	0.549333	sp|Q32PX7|FUBP1_RAT	Far upstream element-binding protein 1 OS=Rattus norvegicus GN=Fubp1 PE=1 SV=1	-
Cluster 12	Cotton_D_gene_10026859	1.17867	1.17967	0.540667	sp|O82572|PROF1_RICCO	Profilin-1 OS=Ricinus communis GN=PRO1 PE=2 SV=1	-
Cluster 12	Cotton_D_gene_10010773	0.959667	1.49867	0.523	sp|Q9XI36|MBD10_ARATH	Methyl-CpG-binding domain-containing protein 10 OS=Arabidopsis thaliana GN=MBD10 PE=1 SV=1	-
Cluster 12	Cotton_A_14613	1.157	1.494	0.518	sp|P0C8Z0|Y8359_ORYSI	Uncharacterized protein OsI_027940 OS=Oryza sativa subsp. indica GN=OsI_027940 PE=1 SV=2	-
Cluster 12	Cotton_A_07263	1.163	1.45933	0.514333	sp|Q8GYX9|WDL1_ARATH		-
Cluster 12	Cotton_A_12419	1.00567	1.11333	0.5	-	-	-
Cluster 12	Cotton_D_gene_10024985	1.06967	1.70167	0.485667	sp|Q9FM65|FLA1_ARATH	Fasciclin-like arabinogalactan protein 1 OS=Arabidopsis thaliana GN=FLA1 PE=1 SV=1	-
Cluster 12	Cotton_A_17135	0.966333	1.338	0.476667	-	-	-
Cluster 12	Cotton_D_gene_10010960	0.876333	1.255	0.469	sp|Q9LW00|MBD11_ARATH	Methyl-CpG-binding domain-containing protein 11 OS=Arabidopsis thaliana GN=MBD11 PE=1 SV=1	-
Cluster 12	Cotton_D_gene_10040567	0.941667	1.60067	0.467667	-	-	-
Cluster 12	Cotton_A_25198	1.41667	1.34633	0.462667	sp|Q9LW00|MBD11_ARATH	Methyl-CpG-binding domain-containing protein 11 OS=Arabidopsis thaliana GN=MBD11 PE=1 SV=1	-
Cluster 12	Cotton_D_gene_10032414	1.08867	1.454	0.460333	sp|O75940|SPF30_HUMAN	Survival of motor neuron-related-splicing factor 30 OS=Homo sapiens GN=SMNDC1 PE=1 SV=1	-
Cluster 12	Cotton_A_14485	0.953	1.681	0.456667	sp|Q9M7N6|MAF1_SOLLC	MFP1 attachment factor 1 OS=Solanum lycopersicum GN=MAF1 PE=1 SV=1	-
Cluster 12	Cotton_A_04937	1.11733	1.32267	0.451333	-	-	-
Cluster 12	Cotton_A_03882	1.311	1.46033	0.448333	sp|Q7XKE9|CLC1_ORYSJ	Clathrin light chain 1 OS=Oryza sativa subsp. japonica GN=Os04g0679100 PE=2 SV=1	-
Cluster 12	Cotton_A_06188	1.09733	1.47233	0.446333	sp|P26568|H11_ARATH	Histone H1.1 OS=Arabidopsis thaliana GN=At1g06760 PE=2 SV=1	-
Cluster 12	Cotton_A_15086	1.196	1.57067	0.440667	sp|B2RYG1|FA32A_RAT	Protein FAM32A OS=Rattus norvegicus GN=Fam32a PE=3 SV=1	-
Cluster 12	Cotton_D_gene_10003820	0.79	1.40933	0.423667	sp|Q10370|HMGYB_SOYBN	HMG-Y-related protein B (Fragment) OS=Glycine max PE=2 SV=1	-
Cluster 12	Cotton_A_03677	1.006	1.13067	0.418667	-	-	-
Cluster 12	Cotton_D_gene_10027767	1.14667	1.24767	0.399	-	-	-
Cluster 12	Cotton_D_gene_10029200	1.04967	1.43933	0.376	-	-	-
Cluster 12	Cotton_A_24521	1.31433	1.21267	0.374333	sp|Q9LLR6|NLTP4_ARATH	Non-specific lipid-transfer protein 4 OS=Arabidopsis thaliana GN=LTP4 PE=2 SV=1	-
Cluster 12	Cotton_A_04556	0.779	1.17433	0.347	-	-	-
Cluster 12	Cotton_D_gene_10035318	1.046	1.08933	0.302	sp|Q9FMD5|TIC40_ARATH	Protein TIC 40, chloroplastic OS=Arabidopsis thaliana GN=TIC40 PE=1 SV=1	-
Cluster 12	Cotton_D_gene_10032854	0.896	1.322	0.583333	sp|Q9BE70|GANC_MACFA	Neutral alpha-glucosidase C (Fragment) OS=Macaca fascicularis GN=GANC PE=2 SV=2	Carbohydrate transport and metabolism
Cluster 12	Cotton_D_gene_10013424	1.09567	1.22867	0.615333	sp|Q08747|UAF30_YEAST	Upstream activation factor subunit UAF30 OS=Saccharomyces cerevisiae (strain ATCC 204508 / S288c) GN=UAF30 PE=1 SV=1	Chromatin structure and dynamics
Cluster 12	Cotton_A_02585	1.00267	1.22933	0.598333	sp|Q6PH90|RB8AB_XENLA	RNA-binding protein 8A-B OS=Xenopus laevis GN=rbm8a-b PE=2 SV=1	General function prediction only
Cluster 12	Cotton_D_gene_10017740	0.96	1.254	0.552	sp|Q43468|STIP_SOYBN	Heat shock protein STI OS=Glycine max GN=STI PE=2 SV=1	General function prediction only
Cluster 12	Cotton_A_22864	0.901667	1.19333	0.541	sp|Q8W034|RNP1_ARATH		General function prediction only
Cluster 12	Cotton_D_gene_10015444	0.964	1.619	0.521667	sp|Q43468|STIP_SOYBN	Heat shock protein STI OS=Glycine max GN=STI PE=2 SV=1	General function prediction only
Cluster 12	Cotton_A_09297	1.04267	1.59633	0.439	sp|Q91V81|RBM42_MOUSE	RNA-binding protein 42 OS=Mus musculus GN=Rbm42 PE=1 SV=1	General function prediction only
Cluster 12	Cotton_D_gene_10033275	0.946	1.17767	0.502333	sp|Q9LD43|ACCA_ARATH	Acetyl-coenzyme A carboxylase carboxyl transferase subunit alpha, chloroplastic OS=Arabidopsis thaliana GN=CAC3 PE=1 SV=1	Lipid transport and metabolism
Cluster 12	Cotton_D_gene_10024670	0.957333	1.351	0.478667	sp|Q42533|BCCP1_ARATH	Biotin carboxyl carrier protein of acetyl-CoA carboxylase 1, chloroplastic OS=Arabidopsis thaliana GN=BCCP1 PE=1 SV=2	Lipid transport and metabolism
Cluster 12	Cotton_A_30019	0.795667	1.28633	0.413333	sp|Q9LD43|ACCA_ARATH	Acetyl-coenzyme A carboxylase carboxyl transferase subunit alpha, chloroplastic OS=Arabidopsis thaliana GN=CAC3 PE=1 SV=1	Lipid transport and metabolism
Cluster 12	Cotton_D_gene_10028367	1.206	1.35967	0.565333	sp|Q10N04|PDI51_ORYSJ	Protein disulfide isomerase-like 5-1 OS=Oryza sativa subsp. japonica GN=PDIL5-1 PE=2 SV=1	Posttranslational modification, protein turnover, chaperones
Cluster 12	Cotton_A_11378	0.891333	1.104	0.359333	sp|P27484|GRP2_NICSY	Glycine-rich protein 2 OS=Nicotiana sylvestris GN=GRP-2 PE=2 SV=1	Posttranslational modification, protein turnover, chaperones
Cluster 12	Cotton_A_03793	1.08567	1.55633	0.523	sp|Q41649|FKB15_VICFA	FK506-binding protein 2 OS=Vicia faba GN=FKBP15 PE=1 SV=1	Posttranslational modification, protein turnover, chaperones
Cluster 12	Cotton_D_gene_10026174	1.26633	1.298	0.579	sp|O48921|C97B2_SOYBN	Cytochrome P450 97B2, chloroplastic OS=Glycine max GN=CYP97B2 PE=2 SV=1	Secondary metabolites biosynthesis, transport and catabolism
Cluster 12	Cotton_A_08302	0.912333	1.567	0.509	sp|Q9ZT66|E134_MAIZE	Endo-1,3;1,4-beta-D-glucanase OS=Zea mays PE=1 SV=1	Secondary metabolites biosynthesis, transport and catabolism
Cluster 12	Cotton_D_gene_10035548	0.991667	1.40267	0.490333	sp|P49373|TFS2_SCHPO	Transcription elongation factor S-II OS=Schizosaccharomyces pombe (strain 972 / ATCC 24843) GN=tfs1 PE=2 SV=1	Transcription
Cluster 12	Cotton_D_gene_10032109	1.26733	1.349	0.520333	sp|Q6JJ61|RK9_IPOTF	50S ribosomal protein L9, chloroplastic OS=Ipomoea trifida GN=RPL9 PE=3 SV=1	Translation, ribosomal structure and biogenesis
Cluster 12	Cotton_A_02926	1.142	1.253	0.439	sp|Q93XX8|NOP10_ARATH	H/ACA ribonucleoprotein complex subunit 3-like protein OS=Arabidopsis thaliana GN=At2g20490 PE=2 SV=2	Translation, ribosomal structure and biogenesis
