# Supplementary material for: Data for proteomic profiling of Anthers from a photosensitive male sterile mutant and wild-type cotton (Gossypium hirsutum L.)
Source: Data Brief. 2015 Jul 9;4:500–9. doi: 10.1016/j.dib.2015.06.022 (PMC4773279; doi:10.1016/j.dib.2015.06.022)
Supplement: Supplementary file 1 — Supplementary material [file mmc1.zip › supplementary files/Table 5.xlsx]

## Sheet: Closest homologe to Arabidopsis
Table 5. Comparison of cotton anther and Arabidopsis pollen proteins.
The 2207 cotton anther proteins identified in this study were blasted against a library consisting of 3517 proteins detected by Holmes-Davis et al, Noir et al and Grobei et al. The closest homologues if found are listed. All matches with an e-value no higher than 1E-10 can be found in under the sheet "10-10 cutoff".
Cotton anther protein IDs (query)	Arabidopsis homologues (subject)	identity (%)	alignment length	mismatches	gap opens	q. start	q. end	s. start	s. end	e-value	bit score
Cotton_A_00104	AT3G17820.1	81.94	72	13	0	1	72	1	72	9.8e-31	125.6
Cotton_A_00166	AT4G33910.1	72.13	287	77	3	1	285	1	286	6e-119	421.4
Cotton_A_00180	AT4G34150.1	62.45	253	80	4	3	249	4	247	1.7e-92	333.2
Cotton_A_00207	AT3G19010.1	59.25	346	138	2	1	343	1	346	6e-126	444.9
Cotton_A_00313	AT3G51880.3	58.43	178	67	1	1	171	1	178	3.8e-54	204.9
Cotton_A_00416	AT3G53520.1	70.64	436	66	4	1	376	1	434	6e-168	584.7
Cotton_A_00425	AT5G02790.1	66.96	230	74	2	1	230	8	235	1.4e-88	320.1
Cotton_A_00484	AT5G04180.1	41.42	268	146	5	14	279	4	262	3.1e-53	203
Cotton_A_00485	AT5G04180.1	38.64	264	136	6	18	261	5	262	9.6e-46	177.9
Cotton_A_00579	AT5G47010.1	34	403	222	11	371	747	534	918	1.3e-48	189.5
Cotton_A_00635	AT2G20930.1	90	140	14	0	1	140	1	140	3.2e-71	261.2
Cotton_A_00645	AT4G38630.1	69.64	392	92	9	1	378	7	385	2e-141	496.5
Cotton_A_00659	AT4G34860.2	83.42	579	86	3	1	578	1	570	0	997.7
Cotton_A_00688	AT2G40620.1	50.45	222	79	5	350	551	96	306	4.7e-44	173.7
Cotton_A_00716	AT2G21470.1	68.31	650	160	8	1	633	1	621	0	859
Cotton_A_00732	AT3G28770.1	20.59	578	387	12	301	827	722	1278	4e-16	81.65
Cotton_A_00751	AT2G22795.1	21.56	450	313	14	446	864	229	669	1.2e-14	77.03
Cotton_A_00780	AT2G21130.1	62.07	174	64	2	1	174	1	172	1.1e-57	218.4
Cotton_A_00783	AT3G28770.1	22.3	417	292	7	16	400	926	1342	1.4e-15	78.95
Cotton_A_00811	AT1G36050.2	71.99	382	107	0	5	386	4	385	6e-176	611.3
Cotton_A_00838	AT3G51490.2	63.64	748	234	13	1	732	1	726	0	897.5
Cotton_A_00965	AT1G07070.1	92.86	112	8	0	1	112	1	112	1.6e-59	221.5
Cotton_A_00971	AT2G39990.1	77.32	291	60	1	2	286	3	293	1e-130	459.9
Cotton_A_01071	AT5G13490.2	77.47	395	77	4	1	393	1	385	4e-172	598.6
Cotton_A_01081	AT3G61040.1	34.19	506	309	8	20	516	3	493	3.2e-82	300.4
Cotton_A_01101	AT2G17700.1	46.52	273	138	3	121	393	272	536	1e-69	258.5
Cotton_A_01116	AT4G31420.1	67.32	410	125	5	1	407	1	404	6e-165	574.7
Cotton_A_01118	AT1G22920.1	86	350	45	1	3	348	6	355	7e-175	607.4
Cotton_A_01143	AT4G31750.1	89.06	265	29	0	653	917	27	291	4e-134	473.8
Cotton_A_01168	AT5G65940.1	47.08	359	189	1	39	397	8	365	1.5e-89	324.3
Cotton_A_01179	AT1G74920.1	34.75	472	275	11	20	470	11	470	8.6e-58	219.2
Cotton_A_01182	AT5G02050.1	27.09	251	155	8	6	236	25	267	9.5e-14	71.63
Cotton_A_01272	AT4G20140.1	30.2	957	578	20	34	917	292	1231	1e-105	379
Cotton_A_01357	AT5G51840.1	58.04	255	95	3	1	255	2	244	3.4e-72	265.8
Cotton_A_01360	AT2G45600.1	43.64	330	164	6	13	333	4	320	2.1e-70	260.4
Cotton_A_01379	AT4G20140.1	29.85	650	342	15	36	633	648	1235	1e-61	232.6
Cotton_A_01396	AT5G61060.1	41.73	369	195	7	174	526	20	384	5.8e-72	266.5
Cotton_A_01426	AT2G35160.1	33.96	159	97	3	271	424	369	524	4.2e-16	81.26
Cotton_A_01430	AT1G18150.3	73.28	595	146	4	1	590	1	587	0	860.1
Cotton_A_01435	AT2G28790.1	47.51	221	108	6	23	236	29	248	1.7e-54	206.8
Cotton_A_01489	AT4G32180.1	85.59	888	105	6	53	935	29	898	0	1486.9
Cotton_A_01598	AT3G50910.1	51.39	467	184	10	1594	2040	1	444	7e-115	411
Cotton_A_01705	AT3G48690.1	32.4	321	195	9	19	325	8	320	4.1e-39	156.4
Cotton_A_01708	AT1G08470.1	71.32	387	111	0	4	390	3	389	6e-171	594.7
Cotton_A_01729	AT1G12150.1	22.08	548	392	11	27	556	14	544	7.2e-20	93.59
Cotton_A_01747	AT2G27020.1	92.77	249	18	0	1	249	1	249	3e-136	478.4
Cotton_A_01759	AT2G26780.1	68.59	1213	373	5	1	1210	619	1826	0	1639.8
Cotton_A_01781	AT3G54540.1	81.87	728	123	4	1	724	1	723	0	1159.4
Cotton_A_01807	AT5G12470.1	68.73	387	115	3	1	382	1	386	4e-147	515.4
Cotton_A_01860	AT5G39710.1	32.3	161	100	3	140	296	302	457	1.7e-15	77.8
Cotton_A_01874	AT3G28770.1	19.15	496	340	15	11	467	793	1266	2e-11	65.08
Cotton_A_01884	AT1G24620.1	36.36	143	85	5	87	229	37	173	1.4e-18	87.43
Cotton_A_01887	AT3G28770.1	30.77	130	81	2	442	562	1035	1164	1.2e-10	62.77
Cotton_A_01900	AT5G43530.1	28.53	326	167	11	606	886	683	987	3.7e-23	105.9
Cotton_A_01954	AT2G46510.1	58.62	58	24	0	364	421	393	450	6.6e-14	73.56
Cotton_A_02009	AT4G17690.1	38.61	303	178	4	30	330	26	322	1.6e-54	207.6
Cotton_A_02039	AT4G21710.1	27.59	424	257	8	648	1051	779	1172	1.2e-38	156.8
Cotton_A_02143	AT3G13200.1	78.35	231	49	1	1	231	1	230	2e-105	376.3
Cotton_A_02169	AT1G04880.1	45.51	312	134	10	22	298	20	330	9.5e-67	248.1
Cotton_A_02249	AT3G04610.1	34.88	172	106	2	43	214	184	349	2e-25	111.7
Cotton_A_02259	AT5G06600.2	83.97	1129	155	8	168	1292	9	1115	0	1954.1
Cotton_A_02269	AT2G22795.1	20.83	432	312	11	4	433	192	595	2.9e-15	77.8
Cotton_A_02352	AT5G42090.1	77.14	433	94	3	8	437	9	439	0	679.9
Cotton_A_02355	AT3G07320.1	41.33	346	194	6	7	347	7	348	9.9e-73	268.5
Cotton_A_02377	AT4G27720.1	86.71	459	61	0	1	459	1	459	0	819.3
Cotton_A_02392	AT3G28770.1	19.5	646	429	16	3	583	918	1537	1e-25	114
Cotton_A_02395	AT5G67490.1	62.26	53	17	1	67	116	56	108	1.4e-16	78.95
Cotton_A_02410	AT1G51160.2	89.35	169	18	0	1	169	1	169	3.2e-90	324.7
Cotton_A_02491	AT5G26570.2	24.64	207	126	9	2	203	1	182	1.9e-11	65.08
Cotton_A_02504	AT1G55570.1	72.47	534	146	1	16	548	18	551	0	830.5
Cotton_A_02557	AT2G20990.3	29.01	293	156	14	42	312	300	562	2.6e-14	75.48
Cotton_A_02590	AT4G24580.1	47.84	880	366	18	10	868	54	861	0	696.4
Cotton_A_02600	AT4G02340.1	52.02	321	149	2	1	321	1	316	5e-101	362.1
Cotton_A_02658	AT1G11890.1	93.58	218	14	0	1	218	1	218	8e-117	413.7
Cotton_A_02678	AT3G13930.1	67.91	592	136	6	4	595	2	539	0	755.7
Cotton_A_02684	AT5G57015.1	70.35	479	95	9	1	477	1	434	0	650.6
Cotton_A_02809	AT3G18590.1	31.68	161	100	3	24	175	24	183	2.4e-19	89.35
Cotton_A_02818	AT1G22460.1	66.49	558	161	2	6	538	3	559	0	741.5
Cotton_A_02861	AT4G38190.1	72.84	1123	265	11	30	1144	21	1111	0	1689.1
Cotton_A_02961	AT1G76010.1	57.21	222	74	5	1	216	1	207	1.2e-59	223.8
Cotton_A_02967	AT4G20140.1	29.09	715	380	23	40	645	539	1235	1.3e-56	215.7
Cotton_A_02970	AT5G13780.1	84.77	197	25	2	1	197	1	192	3.2e-96	345.1
Cotton_A_02986	AT2G29040.1	57.56	450	179	5	107	551	278	720	6e-153	535.4
Cotton_A_02999	AT3G07880.1	49.76	211	85	5	25	231	42	235	9.3e-50	191
Cotton_A_03020	AT1G06210.1	56.87	364	150	2	1	357	1	364	6e-108	385.2
Cotton_A_03035	AT2G25670.2	67.38	325	92	8	1	318	1	318	2e-114	406.8
Cotton_A_03036	AT3G24350.1	69.25	348	97	5	1	339	1	347	3e-124	439.5
Cotton_A_03130	AT1G14560.1	56.69	314	128	3	17	323	16	328	6e-102	365.2
Cotton_A_03143	AT5G57015.1	72.01	468	94	10	1	465	1	434	0	647.5
Cotton_A_03144	AT5G57020.1	85.02	434	65	0	1	434	1	434	0	772.3
Cotton_A_03199	AT4G29830.1	33.71	175	114	2	72	246	132	304	6.7e-19	90.12
Cotton_A_03231	AT1G43620.3	54.76	546	234	3	143	684	50	586	4e-176	612.8
Cotton_A_03256	AT5G39740.2	78.19	298	65	0	1	298	3	300	6e-138	484.6
Cotton_A_03289	AT5G15640.1	81.21	282	51	2	6	285	7	288	1e-129	456.8
Cotton_A_03301	AT4G36690.3	36.65	161	85	6	208	354	12	169	6.4e-16	79.72
Cotton_A_03346	AT3G52570.1	38.25	285	153	9	117	387	55	330	1.4e-49	191.4
Cotton_A_03393	AT3G61140.1	73.25	471	94	5	1	470	1	440	0	664.8
Cotton_A_03410	AT1G27090.1	55.58	412	145	9	1	400	35	420	1e-114	407.5
Cotton_A_03477	AT2G38280.2	79.15	849	149	10	1	833	1	837	0	1330.1
Cotton_A_03478	AT3G08950.1	58.8	301	115	2	84	375	1	301	1.2e-94	341.3
Cotton_A_03527	AT3G33530.1	68.01	1360	383	11	7	1333	5	1345	0	1826.6
Cotton_A_03574	AT5G51480.1	71.63	578	152	4	10	576	15	591	0	875.5
Cotton_A_03613	AT1G80740.1	52.03	788	350	14	116	892	12	782	0	795.4
Cotton_A_03635	AT5G51040.1	62.43	189	59	2	1	178	1	188	2.5e-64	238.8
Cotton_A_03665	AT5G48930.1	34.74	403	244	5	49	438	37	433	2.1e-68	254.2
Cotton_A_03666	AT3G28770.1	22.68	538	358	13	9	515	789	1299	2.7e-25	111.3
Cotton_A_03706	AT3G50050.1	26.13	375	234	13	104	464	91	436	2.6e-24	107.8
Cotton_A_03725	AT5G59810.1	61.67	767	286	5	1	766	16	775	0	956.8
Cotton_A_03732	AT4G12650.1	86.35	652	89	0	1	652	1	652	0	1166.8
Cotton_A_03754	AT4G20140.1	32.57	175	112	2	93	261	733	907	4.1e-19	89.74
Cotton_A_03788	AT3G17970.1	34.23	111	71	1	3	111	461	571	3.4e-10	60.08
Cotton_A_03857	AT3G19930.1	61.98	505	189	3	9	513	10	511	0	646.7
Cotton_A_03880	AT2G22795.1	20.62	451	307	9	33	475	153	560	1.4e-10	62.77
Cotton_A_03882	AT2G20760.1	56.85	336	112	10	19	330	11	337	2.5e-92	333.2
Cotton_A_03885	AT5G43830.1	48.61	251	124	4	1	249	1	248	3.6e-66	245.7
Cotton_A_03895	AT5G39710.1	20.77	443	288	9	53	476	335	733	4.3e-17	83.96
Cotton_A_03958	AT3G11210.1	38.79	214	118	4	2	212	6	209	4.6e-39	155.6
Cotton_A_04040	AT1G14320.1	84.35	115	18	0	1	115	102	216	1.1e-54	205.7
Cotton_A_04079	AT1G35720.1	43.67	316	174	2	26	340	1	313	6.2e-70	258.8
Cotton_A_04080	AT1G35720.1	37.08	267	144	6	1	259	24	274	6.4e-41	162.2
Cotton_A_04134	AT2G32080.2	82.55	298	44	3	1	293	1	295	4e-137	481.9
Cotton_A_04181	AT1G07020.1	48.41	157	63	6	14	167	2	143	8.1e-31	127.5
Cotton_A_04213	AT3G53230.1	83.33	42	7	0	39	80	583	624	8.5e-14	69.32
Cotton_A_04240	AT2G01320.4	24.84	616	425	13	56	650	10	608	1.4e-38	156
Cotton_A_04264	AT1G07990.1	65.69	851	240	14	1	848	1	802	0	1061.6
Cotton_A_04289	AT5G01010.1	74.36	429	110	0	1	429	1	429	0	647.9
Cotton_A_04295	AT1G30050.1	49.31	436	132	12	1	395	1	388	1.1e-89	325.1
Cotton_A_04299	AT5G39710.1	27.77	461	324	3	134	586	281	740	1.8e-49	192.2
Cotton_A_04373	AT5G39740.2	78.26	299	65	0	1	299	1	299	3e-140	492.3
Cotton_A_04418	AT2G23350.1	27.31	216	126	4	12	196	215	430	2.9e-15	78.95
Cotton_A_04443	AT4G10790.1	71.88	480	114	5	1	459	1	480	0	666
Cotton_A_04557	AT1G35470.2	66.6	476	146	7	1	472	1	467	2e-180	626.7
Cotton_A_04561	AT4G35010.1	46.65	671	303	8	25	643	39	706	0	638.6
Cotton_A_04587	AT2G43020.1	32.32	461	268	15	215	656	29	464	5e-50	194.1
Cotton_A_04643	AT4G31840.1	39.19	148	75	7	30	165	29	173	4.1e-16	78.57
Cotton_A_04726	AT1G16270.2	29.45	343	195	12	33	366	164	468	1.8e-24	108.2
Cotton_A_04736	AT4G05320.6	99.21	381	3	0	1	381	1	381	0	734.9
Cotton_A_04841	AT1G02790.1	43.42	380	198	4	48	421	52	420	3e-88	320.1
Cotton_A_04953	AT1G11840.6	81	279	53	0	10	288	43	321	1e-136	480.3
Cotton_A_04965	AT3G28770.1	19.53	1183	781	41	15	1143	310	1375	2.7e-15	79.34
Cotton_A_05033	AT4G36690.3	38.1	147	81	4	189	325	20	166	2e-16	81.65
Cotton_A_05091	AT3G25050.1	50.34	292	134	3	4	289	3	289	1.1e-88	320.9
Cotton_A_05204	AT1G02790.1	33.62	354	189	6	16	334	42	384	2.7e-58	220.3
Cotton_A_05237	AT5G48930.1	55.73	436	182	4	3	431	1	432	9e-138	484.6
Cotton_A_05273	AT1G48160.1	70.34	145	35	1	1	137	1	145	3.9e-55	207.6
Cotton_A_05305	AT4G18040.1	66.81	235	74	2	1	232	1	234	1.8e-93	336.3
Cotton_A_05317	AT1G80300.1	79.59	632	108	6	1	619	1	624	0	978
Cotton_A_05390	AT3G16270.1	60.39	712	246	16	1	700	1	688	0	773.9
Cotton_A_05420	AT2G19730.3	75.52	143	35	0	1	143	1	143	2.2e-60	225.3
Cotton_A_05440	AT2G32810.2	36.31	314	163	10	92	397	49	333	2e-40	162.2
Cotton_A_05463	AT1G08370.1	60.85	378	113	10	1	359	1	362	3e-116	412.9
Cotton_A_05473	AT5G55280.1	56.84	329	140	1	94	422	53	379	2e-105	377.5
Cotton_A_05521	AT1G32170.1	41.76	273	144	5	31	292	25	293	3.5e-55	209.5
Cotton_A_05537	AT3G09630.1	83	406	69	0	1	406	1	406	0	695.3
Cotton_A_05621	AT3G58480.1	69.52	269	79	1	72	337	98	366	1e-110	394.8
Cotton_A_05697	AT3G28770.1	19.49	313	226	5	826	1127	978	1275	4e-11	65.47
Cotton_A_05709	AT4G29830.1	77.95	322	65	2	5	321	1	321	1e-146	513.5
Cotton_A_05754	AT2G22795.1	21.8	523	360	15	198	689	99	603	1.4e-11	66.24
Cotton_A_05765	AT4G27650.1	81.22	378	70	1	1	377	1	378	1e-176	613.2
Cotton_A_05816	AT2G45600.1	33.11	293	173	6	28	308	14	295	1.9e-39	157.5
Cotton_A_05842	AT1G53290.1	35.69	283	157	9	132	409	74	336	1.4e-42	168.3
Cotton_A_05848	AT3G12760.1	72.33	253	65	1	23	275	2	249	8e-110	391
Cotton_A_05851	AT3G12800.1	76.51	298	69	1	1	297	1	298	1e-131	463.4
Cotton_A_05861	AT3G07180.1	66.89	592	178	10	26	602	10	598	0	754.6
Cotton_A_05862	AT3G07170.1	59.69	196	70	5	1	194	1	189	4.5e-58	218.4
Cotton_A_05915	AT5G43970.1	79.01	81	17	0	24	104	17	97	6.5e-30	122.9
Cotton_A_06035	AT3G60980.1	39.21	380	199	10	120	475	38	409	8.4e-61	229.6
Cotton_A_06047	AT3G14010.3	44.48	616	274	15	10	617	7	562	1e-126	448.4
Cotton_A_06072	AT3G28770.1	26.37	311	183	7	51	333	884	1176	2.3e-16	81.26
Cotton_A_06098	AT3G54860.1	73.79	599	150	3	1	599	1	592	0	904
Cotton_A_06132	AT3G01280.1	71.53	281	75	1	1	281	1	276	2e-113	402.9
Cotton_A_06138	AT3G47810.3	87.77	188	23	0	1	188	1	188	2.3e-98	352.1
Cotton_A_06160	AT5G24950.1	22.63	433	274	12	88	505	78	464	4.7e-17	83.96
Cotton_A_06182	AT5G15490.1	88.13	480	57	0	1	480	1	480	0	867.1
Cotton_A_06187	AT3G55430.1	37.35	83	52	0	17	99	362	444	4.4e-18	85.89
Cotton_A_06249	AT3G19010.1	34.65	329	177	10	15	319	1	315	8.4e-46	178.7
Cotton_A_06316	AT5G05520.1	59.57	465	185	3	2	464	61	524	2e-169	589.7
Cotton_A_06373	AT4G34200.1	77.87	601	125	3	2	600	9	603	0	898.3
Cotton_A_06399	AT5G66680.1	63.37	445	89	5	9	410	8	421	7e-154	538.1
Cotton_A_06406	AT1G11750.1	83.04	224	33	1	2	225	53	271	5e-107	381.3
Cotton_A_06494	AT5G47770.1	75.78	351	75	1	2	352	44	384	2e-157	549.3
Cotton_A_06499	AT3G07660.1	25.9	780	448	24	11	682	84	841	5.1e-43	170.6
Cotton_A_06504	AT3G27570.1	38.17	448	189	11	16	461	16	377	9.3e-75	275.4
Cotton_A_06505	AT1G12150.1	42.88	562	295	4	7	567	7	543	4e-117	416.8
Cotton_A_06514	AT1G55860.2	66.36	3799	1121	49	1	3761	1	3680	0	4706.4
Cotton_A_06586	AT5G35700.1	69.01	697	193	4	1	692	1	679	0	963.4
Cotton_A_06625	AT3G57410.1	65.11	920	270	8	1	918	1	871	0	1199.1
Cotton_A_06721	AT2G19010.1	45.88	340	161	7	2	337	23	343	7.2e-79	288.5
Cotton_A_06733	AT1G11660.1	63.67	735	259	4	1	732	1	730	0	942.6
Cotton_A_06787	AT5G20290.1	85.97	221	25	2	31	245	2	222	8e-108	384
Cotton_A_06799	AT5G59810.1	60.52	651	245	7	66	715	136	775	0	804.7
Cotton_A_06891	AT4G09630.1	40	310	163	6	181	471	396	701	8.2e-58	219.2
Cotton_A_06937	AT1G47380.1	81.78	428	76	2	1	426	1	428	0	727.2
Cotton_A_07099	AT4G12340.1	47.51	181	84	3	11	191	1	170	9e-42	164.1
Cotton_A_07270	AT5G65780.2	21.43	658	438	17	90	724	217	818	2.6e-27	118.6
Cotton_A_07324	AT5G16760.1	57.23	311	132	1	5	314	6	316	3e-103	369.8
Cotton_A_07341	AT3G23990.1	91	578	47	2	1	574	1	577	0	1008.4
Cotton_A_07352	AT3G24200.2	68.85	488	142	2	24	511	30	507	0	671.4
Cotton_A_07373	AT5G48760.2	89.32	206	22	0	1	206	1	206	1e-107	383.3
Cotton_A_07399	AT3G07320.1	51.18	465	219	4	1	462	1	460	1e-138	487.6
Cotton_A_07434	AT1G49040.1	25.37	272	178	9	16	275	896	1154	1.2e-11	65.08
Cotton_A_07498	AT4G18050.1	28.5	207	134	6	48	249	355	552	7.3e-15	75.48
Cotton_A_07535	AT2G34790.1	47.47	514	250	9	3	508	27	528	6e-137	482.3
Cotton_A_07610	AT3G17970.1	73.42	587	156	0	1	587	1	587	0	874.8
Cotton_A_07612	AT1G18260.1	75.11	655	153	4	10	663	9	654	0	1008.8
Cotton_A_07638	AT4G32180.1	86.2	877	111	5	56	927	29	900	0	1489.9
Cotton_A_07649	AT5G19440.1	55.76	321	104	3	2	285	4	323	3.6e-97	349
Cotton_A_07665	AT4G34110.1	23.2	250	169	6	202	439	38	276	3.4e-14	75.1
Cotton_A_07678	AT4G33355.2	51.14	88	43	0	15	102	28	115	5e-22	96.67
Cotton_A_07703	AT1G02080.2	62.37	2498	800	19	6	2487	4	2377	0	2960.2
Cotton_A_07743	AT1G12430.1	62.11	966	234	12	1	955	68	912	0	1061.6
Cotton_A_07751	AT5G24950.1	22.66	481	331	11	8	475	12	464	7.8e-22	99.75
Cotton_A_07834	AT2G41630.1	85.9	312	44	0	1	312	1	312	5e-157	548.1
Cotton_A_07846	AT5G47000.1	37.37	297	176	5	52	345	37	326	7.8e-52	198.7
Cotton_A_07869	AT3G60190.1	79.17	624	119	2	1	613	1	624	0	1000
Cotton_A_07909	AT4G17890.1	66.1	413	126	6	2	403	4	413	4e-149	522.3
Cotton_A_07918	AT4G18050.1	45.96	1251	636	7	11	1241	1	1231	0	1021.5
Cotton_A_07925	AT5G46860.1	79.63	270	53	2	1	270	1	268	3e-115	409.1
Cotton_A_07953	AT5G45550.1	95.35	215	10	0	1	215	1	215	2e-121	428.7
Cotton_A_07974	AT5G07390.1	62.73	915	309	13	16	915	5	902	0	1110.5
Cotton_A_07987	AT4G38040.1	29.07	344	200	10	50	382	103	413	9.9e-28	119
Cotton_A_08025	AT3G28770.1	20.67	571	359	15	1	530	956	1473	2.4e-21	98.21
Cotton_A_08063	AT3G02830.1	39.94	323	162	8	121	425	37	345	8.9e-65	242.3
Cotton_A_08086	AT3G57340.2	26.44	174	81	2	1	127	1	174	5.2e-11	64.31
Cotton_A_08089	AT5G53400.1	64.05	306	87	4	1	287	1	302	7e-104	371.3
Cotton_A_08111	AT3G49430.3	72.01	293	39	3	1	250	1	293	6e-116	411
Cotton_A_08211	AT1G03120.1	48.04	179	76	4	2	165	4	180	2.3e-35	142.5
Cotton_A_08302	AT3G23600.1	58.47	236	97	1	34	268	4	239	7.9e-83	301.2
Cotton_A_08326	AT4G01070.1	37.71	472	273	10	2	463	1	461	2.6e-83	303.9
Cotton_A_08416	AT3G01650.1	63.05	525	112	8	1	479	1	489	4e-180	625.5
Cotton_A_08597	AT4G36630.1	20.14	879	538	29	214	966	143	983	5.9e-19	91.28
Cotton_A_08598	AT2G22795.1	22.16	370	238	10	257	582	337	700	2.2e-10	62
Cotton_A_08605	AT3G13870.1	64.99	834	251	4	5	830	2	802	0	1067.4
Cotton_A_08679	AT5G24100.1	31.23	650	375	19	15	637	8	612	4.5e-73	270.4
Cotton_A_08723	AT3G06610.1	77.57	107	24	0	3	109	4	110	9.6e-41	159.1
Cotton_A_08752	AT5G15380.1	31.53	628	360	14	115	691	8	616	1.8e-72	268.5
Cotton_A_08787	AT1G48320.1	68.99	158	43	2	8	163	3	156	1.2e-57	216.5
Cotton_A_08849	AT1G43670.1	87.76	335	41	0	1	335	1	335	3e-173	602.1
Cotton_A_08912	AT1G13020.1	36.83	353	150	12	5	314	1	323	2.7e-45	177.2
Cotton_A_08939	AT3G25050.1	40.22	271	151	4	58	326	28	289	1.5e-60	227.6
Cotton_A_08981	AT2G22475.1	39.52	167	98	2	54	219	127	291	5.9e-33	135.2
Cotton_A_09062	AT2G32060.3	66.2	142	44	1	1	138	1	142	1.8e-52	198.7
Cotton_A_09200	AT5G61950.1	22.52	826	491	22	212	1015	102	800	2e-35	146.7
Cotton_A_09221	AT1G74560.1	65.63	288	59	4	1	285	1	251	9e-104	370.9
Cotton_A_09276	AT1G07510.1	34.57	243	111	5	765	1006	318	513	1.4e-26	117.1
Cotton_A_09309	AT3G21180.1	53.18	1023	435	13	20	1008	54	1066	0	1024.6
Cotton_A_09345	AT2G19400.1	72.64	519	133	5	1	513	1	516	0	760.4
Cotton_A_09365	AT2G43020.1	26.61	342	172	8	218	555	199	465	1.5e-18	88.97
Cotton_A_09402	AT3G10540.1	24.24	264	172	8	2	252	16	264	3.8e-10	62.77
Cotton_A_09420	AT1G19140.1	62.83	304	103	4	1	298	1	300	1e-102	367.1
Cotton_A_09444	AT1G12840.1	84	375	60	0	1	375	1	375	0	651.4
Cotton_A_09484	AT1G21380.1	41.47	299	170	3	2	297	5	301	1e-61	231.9
Cotton_A_09572	AT2G36130.1	51.95	154	74	0	465	618	9	162	2.4e-44	174.9
Cotton_A_09574	AT4G04190.2	67.41	135	33	2	15	138	50	184	1.7e-45	175.6
Cotton_A_09585	AT2G36290.1	53.85	325	147	1	17	338	33	357	2e-108	386.7
Cotton_A_09613	AT3G28770.1	23.43	286	195	6	31	302	991	1266	3.6e-10	60.08
Cotton_A_09616	AT3G52460.1	31.23	253	140	8	2	233	44	283	1.6e-25	110.5
Cotton_A_09649	AT5G61170.1	86.21	116	16	0	184	299	28	143	1.6e-55	210.7
Cotton_A_09671	AT1G30810.2	33.59	396	225	10	24	388	59	447	1.3e-47	187.2
Cotton_A_09705	AT5G23720.3	68.19	918	281	6	20	930	5	918	0	1219.9
Cotton_A_09727	AT5G46860.1	74.17	271	61	4	1	270	1	263	1e-104	374.4
Cotton_A_09799	AT5G65780.2	54.95	970	399	13	4	941	11	974	0	944.5
Cotton_A_09807	AT2G22795.1	27.18	791	406	27	1	678	1	734	9.8e-63	236.1
Cotton_A_09813	AT4G20140.1	37	1027	504	20	76	966	216	1235	2e-161	564.3
Cotton_A_09960	AT4G11860.1	53.4	736	266	15	22	736	3	682	0	691.4
Cotton_A_09962	AT2G42010.1	70.71	840	234	6	15	848	250	1083	0	1252.3
Cotton_A_09991	AT1G63220.1	60.81	148	53	3	1	145	1	146	3.3e-42	164.9
Cotton_A_10150	AT4G20140.1	24.68	551	315	14	82	563	719	1238	1.6e-34	142.1
Cotton_A_10245	AT1G30470.2	59.03	825	283	12	3	802	10	804	0	924.5
Cotton_A_10317	AT5G07430.1	44.56	294	153	4	85	376	70	355	2.1e-66	247.3
Cotton_A_10378	AT2G40620.1	45.2	323	136	8	13	333	28	311	7.1e-58	218.8
Cotton_A_10399	AT2G31830.2	30.77	299	147	8	397	651	658	940	8.3e-35	143.3
Cotton_A_10432	AT5G01340.1	83.06	307	50	2	11	316	4	309	4e-150	525
Cotton_A_10477	AT1G14320.1	84.62	117	18	0	1	117	102	218	1.3e-55	208.8
Cotton_A_10527	AT2G27100.1	66.97	766	179	16	1	738	1	720	0	972.6
Cotton_A_10528	AT1G07890.8	77.11	249	57	0	1	249	1	249	3e-114	405.6
Cotton_A_10543	AT5G59880.1	80.43	138	27	0	9	146	2	139	1.2e-63	236.1
Cotton_A_10545	AT5G02530.1	50.34	292	91	6	1	238	1	292	2.1e-68	253.1
Cotton_A_10550	AT3G53750.1	97.88	377	8	0	1	377	1	377	0	749.2
Cotton_A_10588	AT5G43530.1	36.42	162	97	2	8	169	1122	1277	4e-20	95.52
Cotton_A_10622	AT5G24850.1	29.4	483	287	19	6	461	28	483	1e-32	136.3
Cotton_A_10639	AT5G07530.1	38.2	356	192	16	43	379	194	540	2.8e-42	167.2
Cotton_A_10761	AT4G01070.1	28.46	499	288	16	7	476	3	461	1.3e-47	185.3
Cotton_A_10792	AT2G15860.1	63.76	516	162	10	17	526	16	512	2e-171	596.7
Cotton_A_10804	AT1G06070.1	25.76	264	165	8	71	318	59	307	6.1e-10	59.69
Cotton_A_10808	AT1G10950.1	88.93	578	64	0	5	582	12	589	0	1089.3
Cotton_A_10815	AT3G18820.1	93.2	206	14	0	1	206	1	206	7e-112	397.1
Cotton_A_10822	AT2G21660.1	75.56	180	35	5	1	177	1	174	1.8e-73	269.2
Cotton_A_10888	AT4G39520.1	92.16	370	28	1	1	370	1	369	0	697.2
Cotton_A_10910	AT3G51520.1	59.68	315	124	2	16	330	3	314	4e-114	405.6
Cotton_A_10970	AT1G09070.1	49.26	337	116	15	1	295	1	324	8.8e-70	258.1
Cotton_A_10988	AT3G03960.1	79.6	554	103	3	1	550	2	549	0	868.2
Cotton_A_11049	AT1G07910.2	67.07	1145	297	8	42	1150	4	1104	0	1537.7
Cotton_A_11114	AT4G31120.1	25.99	277	158	9	65	333	370	607	6.1e-10	59.69
Cotton_A_11124	AT5G19980.1	75.29	344	80	3	1	343	1	340	1e-142	500.4
Cotton_A_11127	AT3G50670.1	25.61	289	172	7	2	248	133	420	2.4e-16	80.88
Cotton_A_11147	AT1G23800.1	54.96	504	224	2	2	503	31	533	2e-162	567
Cotton_A_11184	AT2G22400.1	61.4	829	266	10	2	815	4	793	0	983.4
Cotton_A_11255	AT3G61040.1	32.38	454	285	9	53	495	54	496	4.2e-60	226.9
Cotton_A_11318	AT4G28480.1	72.93	351	80	4	1	339	1	348	7e-149	521.2
Cotton_A_11335	AT3G42790.1	72.54	244	63	2	9	252	10	249	8e-106	377.5
Cotton_A_11412	AT5G11390.1	44.99	729	349	8	1	711	1	695	4e-152	533.1
Cotton_A_11508	AT2G25670.2	69.44	324	85	7	1	316	1	318	2e-120	426.8
Cotton_A_11569	AT4G35860.1	86.73	211	27	1	1	210	1	211	7e-105	374
Cotton_A_11612	AT4G15380.1	19.53	471	318	15	13	443	24	473	6.1e-13	70.09
Cotton_A_11815	AT3G15610.1	83.69	331	47	1	1	331	1	324	3e-167	582
Cotton_A_11831	AT1G80410.1	74.07	918	189	8	1	892	1	895	0	1323.9
Cotton_A_11853	AT3G16050.1	70.3	303	86	3	3	302	10	311	6e-125	441.4
Cotton_A_11888	AT5G46200.1	29.46	241	149	9	89	319	176	405	1.5e-17	84.73
Cotton_A_11981	AT1G70370.2	28.77	212	147	3	10	217	411	622	7.8e-27	114.8
Cotton_A_12019	AT1G01050.1	81.73	208	38	0	9	216	5	212	3e-101	362.1
Cotton_A_12051	AT5G02240.1	80.63	253	49	0	80	332	1	253	1e-117	417.2
Cotton_A_12080	AT4G33390.1	23.2	612	395	18	71	621	154	751	1.6e-25	112.5
Cotton_A_12093	AT5G03160.1	76.86	471	106	3	14	482	13	482	0	732.3
Cotton_A_12122	AT3G58500.1	65.13	304	102	3	3	305	13	313	7e-121	427.9
Cotton_A_12129	AT2G03760.1	40.51	311	168	6	1	305	23	322	2.2e-63	236.9
Cotton_A_12140	AT2G21470.3	31.25	160	109	1	92	250	5	164	1.6e-18	88.58
Cotton_A_12141	AT3G20330.1	73.62	398	93	4	1	394	1	390	2e-159	556.2
Cotton_A_12153	AT3G63095.1	27.78	126	88	2	715	837	74	199	1.4e-11	66.63
Cotton_A_12204	AT2G22795.1	19.91	653	437	20	2	595	109	734	5.7e-24	108.2
Cotton_A_12254	AT3G61040.1	32.73	498	312	9	1	484	1	489	3.3e-65	243.8
Cotton_A_12287	AT4G04360.1	57.06	177	73	2	1	177	1	174	4.4e-54	204.9
Cotton_A_12342	AT1G30070.1	63.06	222	80	1	1	222	1	220	4e-82	298.5
Cotton_A_12344	AT1G30000.1	74.29	630	152	2	1	629	1	621	0	939.9
Cotton_A_12352	AT2G34480.1	89.89	178	18	0	1	178	1	178	1.1e-94	339.7
Cotton_A_12468	AT4G33355.2	43.93	107	58	1	10	114	11	117	1.3e-20	92.43
Cotton_A_12496	AT1G49740.1	52.6	365	159	5	3	359	1	359	4e-106	379
Cotton_A_12497	AT3G02230.1	89.86	355	36	0	1	355	1	355	0	680.2
Cotton_A_12511	AT5G17480.1	75.31	81	20	0	2	82	3	83	8.4e-30	122.5
Cotton_A_12512	AT1G24620.1	44.83	145	76	2	8	152	35	175	3.3e-32	131.7
Cotton_A_12513	AT5G65780.2	31.01	874	560	10	51	896	45	903	7e-110	393.7
Cotton_A_12594	AT2G47110.2	95.45	154	7	0	1	154	1	154	8.1e-82	296.6
Cotton_A_12648	AT1G02840.3	32.35	272	146	10	2	238	7	275	1.2e-18	87.81
Cotton_A_12672	AT1G42480.1	67.07	164	53	1	1	164	1	163	1.6e-60	226.1
Cotton_A_12717	AT1G16270.2	46.25	1267	455	27	25	1210	26	1147	0	946
Cotton_A_12732	AT1G43710.1	83.48	460	72	2	18	476	26	482	0	800.4
Cotton_A_12787	AT1G62740.1	29.13	103	73	0	66	168	1	103	1.2e-10	60.85
Cotton_A_12911	AT2G38010.1	73.38	755	189	3	46	800	14	756	0	1136.7
Cotton_A_12985	AT4G38190.1	48.04	891	339	14	230	1043	251	1094	0	830.1
Cotton_A_13041	AT3G48890.1	55.56	162	63	2	3	155	5	166	1.8e-47	183
Cotton_A_13104	AT2G43940.1	60.58	208	81	1	51	257	19	226	1.3e-76	280.4
Cotton_A_13162	AT5G47040.1	81.31	904	128	3	1	885	1	882	0	1417.5
Cotton_A_13168	AT1G48090.1	31.66	3001	1780	68	5	2849	24	2909	0	1367.8
Cotton_A_13196	AT4G10570.1	62.46	935	308	11	1	920	1	907	0	1149
Cotton_A_13206	AT2G46510.1	30.02	523	275	12	2	456	32	531	5.7e-51	196.4
Cotton_A_13223	AT4G10790.1	70.42	480	121	3	1	459	1	480	0	664.1
Cotton_A_13350	AT3G55430.1	42.22	90	52	0	20	109	360	449	3.7e-23	102.4
Cotton_A_13351	AT5G61140.2	78.74	1444	266	8	1	1418	72	1500	0	2247.6
Cotton_A_13353	AT3G61040.1	37.82	505	289	8	5	501	6	493	3.5e-94	340.1
Cotton_A_13354	AT2G22795.1	21.5	642	410	18	2	615	96	671	6e-22	100.5
Cotton_A_13370	AT5G07830.1	64.68	521	181	2	19	538	24	542	0	729.6
Cotton_A_13424	AT5G55280.1	49.63	407	193	4	56	459	13	410	2e-104	374
Cotton_A_13525	AT2G28080.1	26.95	475	280	14	13	441	18	471	2.2e-44	174.5
Cotton_A_13559	AT5G48930.1	30.74	257	146	10	34	270	25	269	2.1e-17	84.73
Cotton_A_13575	AT3G23920.1	39.1	422	244	8	266	677	102	520	8.9e-83	302.8
Cotton_A_13589	AT5G26667.3	59.47	190	70	1	47	236	12	194	3.6e-60	226.1
Cotton_A_13600	AT4G36690.3	34.11	129	69	3	234	346	36	164	8.8e-11	62.39
Cotton_A_13602	AT5G61450.1	69.15	402	117	4	38	437	36	432	1e-153	537.7
Cotton_A_13708	AT3G61040.1	27.47	495	278	11	14	442	10	489	1.7e-44	174.9
Cotton_A_13724	AT2G28790.1	43.93	239	124	8	10	241	13	248	5e-49	188.7
Cotton_A_13748	AT3G55430.1	41.28	436	236	13	28	458	29	449	3.5e-90	326.6
Cotton_A_13806	AT3G56130.1	55.17	290	115	4	1	286	1	279	4.4e-79	288.9
Cotton_A_13809	AT5G05380.1	73.15	216	55	1	1	216	2	214	4.6e-88	318.2
Cotton_A_13810	AT4G20140.1	32.12	797	422	17	108	816	470	1235	2.5e-95	344.7
Cotton_A_13837	AT2G07180.2	44.95	307	152	6	25	324	74	370	7.9e-61	228.8
Cotton_A_13853	ATMG01275.1	94.95	99	5	0	1	99	31	129	4.4e-47	179.9
Cotton_A_13866	AT3G44330.1	76.88	558	127	2	5	560	6	563	0	860.1
Cotton_A_13897	AT2G27720.1	74.31	109	27	1	1	108	1	109	2.4e-39	154.5
Cotton_A_13899	AT5G14780.1	30.26	304	167	9	71	355	66	343	6.4e-26	112.8
Cotton_A_14035	AT3G42790.1	77.87	253	50	4	1	251	1	249	7e-118	417.5
Cotton_A_14040	AT5G35530.1	84.9	245	31	1	1	239	1	245	1e-114	406.8
Cotton_A_14048	AT1G08730.1	55.53	1538	636	13	6	1516	18	1534	0	1637.1
Cotton_A_14097	AT5G20320.1	28.6	923	534	27	282	1187	115	929	2.3e-81	299.7
Cotton_A_14255	AT3G61040.1	24.37	476	299	17	13	443	13	472	1.6e-18	88.58
Cotton_A_14405	AT2G46510.1	49.76	633	212	17	5	611	1	553	2e-151	530.8
Cotton_A_14434	AT1G12570.1	64.86	552	167	6	1	541	34	569	0	704.5
Cotton_A_14467	AT3G10050.1	30.37	326	194	6	28	351	110	404	2.1e-31	131
Cotton_A_14486	AT4G20140.1	34.93	1002	546	22	81	1002	268	1243	5e-144	506.9
Cotton_A_14526	AT2G19950.2	61.28	718	248	10	1	704	1	702	0	778.1
Cotton_A_14578	AT3G13530.1	71.03	1450	324	19	1	1436	1	1368	0	1918.3
Cotton_A_14579	AT3G19740.1	78.57	616	118	2	6	608	379	993	0	943.3
Cotton_A_14621	AT1G06670.1	38.15	173	99	2	20	184	215	387	1.1e-28	123.6
Cotton_A_14634	AT2G41630.1	34.67	199	119	5	133	324	106	300	7e-21	96.67
Cotton_A_14712	AT5G16390.1	53.59	237	88	6	64	295	61	280	2.5e-56	213.4
Cotton_A_14717	AT3G18130.1	26.1	272	158	12	148	393	10	264	3.5e-15	77.41
Cotton_A_14738	AT1G52730.2	23.45	307	219	10	271	572	21	316	1.7e-12	68.94
Cotton_A_14812	AT4G26780.1	55.63	302	104	7	1	279	1	295	2e-77	283.5
Cotton_A_14904	AT4G28440.1	67.13	143	46	1	2	144	8	149	5.5e-48	184.1
Cotton_A_14928	AT1G19730.1	35.8	81	51	1	108	188	31	110	4.4e-12	65.47
Cotton_A_14974	AT1G60710.1	57.75	355	126	5	10	363	7	338	3e-107	382.9
Cotton_A_14982	AT5G11880.1	26.27	373	248	9	32	387	92	454	8.8e-18	85.89
Cotton_A_15001	AT1G75660.1	62.78	454	122	5	1	432	1	429	8e-162	565.8
Cotton_A_15003	AT5G19580.1	43.64	527	276	13	31	546	77	593	1e-122	434.5
Cotton_A_15004	AT4G24480.1	57.75	284	107	3	714	990	663	940	1.7e-90	328.9
Cotton_A_15040	AT4G21160.4	74.58	299	69	2	5	296	39	337	7e-128	451.1
Cotton_A_15064	AT1G06670.1	31.41	398	247	9	639	1016	551	942	1.4e-45	179.9
Cotton_A_15075	AT1G51630.1	66.67	423	140	1	1	422	1	423	9e-170	590.9
Cotton_A_15079	AT3G21140.1	63.02	430	106	10	14	438	6	387	2e-139	490
Cotton_A_15148	AT1G75270.1	77	213	48	1	1	212	1	213	1.5e-96	346.3
Cotton_A_15169	AT1G02840.3	29.53	359	146	15	10	322	5	302	1.4e-16	81.65
Cotton_A_15198	AT3G07320.1	68.63	459	142	1	3	461	4	460	0	662.9
Cotton_A_15321	AT3G61040.1	32.62	469	293	6	10	469	35	489	1.2e-67	251.9
Cotton_A_15340	AT3G62600.1	53.73	67	31	0	28	94	25	91	6.7e-16	78.95
Cotton_A_15354	AT1G18540.1	79.41	238	44	1	1	238	1	233	3e-108	385.6
Cotton_A_15390	AT4G36400.2	27.5	440	288	10	147	569	128	553	2.1e-34	141.7
Cotton_A_15452	AT3G02970.1	31.79	302	165	10	48	315	36	330	5.1e-39	156
Cotton_A_15502	AT2G28080.1	27.4	438	297	12	1	426	34	462	8.7e-43	169.1
Cotton_A_15560	AT5G52890.2	42.47	73	42	0	102	174	40	112	8.6e-14	72.79
Cotton_A_15616	AT5G09850.1	59.5	358	117	10	1	335	1	353	3e-112	399.4
Cotton_A_15691	AT4G01810.1	75.53	891	200	7	1	885	1	879	0	1351.3
Cotton_A_15722	AT3G28770.1	17.75	772	528	17	103	840	709	1407	1.9e-10	63.16
Cotton_A_15769	AT4G38200.1	68.65	1735	491	12	1	1732	1	1685	0	2315.4
Cotton_A_15792	AT5G64130.1	75.63	119	24	2	1	118	1	115	5.3e-46	176.8
Cotton_A_15838	AT5G24100.1	39.58	288	165	7	1	284	332	614	4.1e-56	212.6
Cotton_A_15889	AT3G12940.1	76.89	476	106	3	1	475	2	474	0	759.6
Cotton_A_15922	AT4G18050.1	41.09	589	336	4	67	651	16	597	8e-129	456.8
Cotton_A_15934	AT5G02530.2	43.36	286	101	8	1	225	1	286	5.7e-44	171.8
Cotton_A_15985	AT3G19010.1	36	300	167	7	42	322	27	320	4.7e-46	179.5
Cotton_A_16023	AT5G45420.1	57.14	315	112	8	1	302	1	305	1.9e-86	313.5
Cotton_A_16105	AT4G08310.1	46.14	427	185	8	2	418	11	402	3.8e-91	329.7
Cotton_A_16150	AT5G66030.1	65.39	783	249	5	29	796	13	788	0	959.1
Cotton_A_16173	AT5G14590.1	80.17	474	94	0	11	484	8	481	0	779.6
Cotton_A_16197	AT3G27310.1	50.78	256	88	5	1	223	1	251	2.4e-63	236.1
Cotton_A_16205	AT3G01810.3	50.43	1049	382	19	1	1040	2	921	0	901.4
Cotton_A_16213	AT5G07350.1	68.33	1001	280	10	4	978	2	991	0	1346.6
Cotton_A_16249	AT3G29400.1	37.37	669	375	12	11	650	5	658	3e-114	407.1
Cotton_A_16323	AT4G08310.1	44.16	462	179	9	127	581	88	477	2.9e-92	334
Cotton_A_16347	AT2G23350.1	27.86	201	111	5	10	176	210	410	4.6e-13	71.63
Cotton_A_16419	AT2G45730.1	64.8	446	143	4	1	445	10	442	2e-166	580.1
Cotton_A_16560	AT3G10360.1	21.22	311	201	7	135	406	662	967	1.1e-10	63.16
Cotton_A_16622	AT1G12430.1	74.81	925	186	8	3	894	7	917	0	1308.5
Cotton_A_16632	AT4G11860.1	50.69	722	272	21	7	700	17	682	1e-170	594.7
Cotton_A_16633	AT2G40290.1	88.24	340	38	2	2	340	6	344	7e-170	590.9
Cotton_A_16661	AT5G61540.1	27.39	303	180	7	25	301	44	332	1.4e-20	94.74
Cotton_A_16695	AT5G01710.1	27.41	332	154	10	198	445	185	513	4.2e-24	107.1
Cotton_A_16789	AT5G53850.2	70.87	333	83	2	71	403	189	507	5e-138	485.3
Cotton_A_16817	AT2G22795.1	21.28	437	316	8	26	450	277	697	1.8e-10	62.39
Cotton_A_16961	AT4G31840.1	32.34	167	92	4	27	190	29	177	3.9e-17	82.42
Cotton_A_16980	AT3G63250.1	75.69	325	76	1	13	337	9	330	4e-145	508.8
Cotton_A_17026	AT3G50670.1	60.9	491	104	14	1	485	1	409	7e-156	545
Cotton_A_17076	AT5G02050.1	29.78	225	126	9	29	229	51	267	1.3e-16	80.88
Cotton_A_17081	AT5G19440.1	52.32	323	145	6	5	320	2	322	1.1e-87	317.8
Cotton_A_17099	AT5G48930.1	85.38	424	60	1	1	422	10	433	0	753.1
Cotton_A_17137	AT4G12340.1	51.67	180	77	4	1	180	1	170	1.5e-43	169.9
Cotton_A_17387	AT4G27585.1	69.29	407	101	4	12	404	13	409	1e-149	523.9
Cotton_A_17417	AT3G07320.1	38.05	339	203	6	38	371	21	357	2.9e-63	236.9
Cotton_A_17439	AT1G29250.1	84.85	99	14	1	1	98	1	99	4.7e-42	164.5
Cotton_A_17593	AT1G35670.1	80.84	475	89	1	13	485	14	488	0	793.1
Cotton_A_17626	AT1G61790.1	58.51	335	138	1	8	341	11	345	7e-119	421.4
Cotton_A_17730	AT5G53400.1	63.55	310	89	4	1	294	1	302	6e-103	368.2
Cotton_A_17768	AT4G28000.1	74.22	838	206	6	1	836	1	830	0	1212.2
Cotton_A_17773	AT4G01070.1	38.05	473	275	9	1	461	1	467	2.9e-84	307
Cotton_A_17777	AT5G52840.1	79.88	169	31	1	1	166	1	169	5.2e-77	280.8
Cotton_A_17787	AT1G70320.1	34.33	134	77	3	1	127	2081	2210	6.6e-17	81.65
Cotton_A_17809	AT4G15940.1	77.27	220	49	1	3	222	2	220	3.1e-95	342
Cotton_A_17832	AT4G33110.2	29.86	278	185	6	483	755	54	326	8.8e-26	113.6
Cotton_A_17872	AT3G02480.1	57.58	66	28	0	1	66	1	66	3.1e-16	77.41
Cotton_A_17874	AT3G02480.1	56.06	66	29	0	1	66	1	66	2.4e-16	77.8
Cotton_A_17906	AT4G31840.1	42.5	120	60	1	51	170	45	155	7.9e-24	104.8
Cotton_A_17947	AT2G43020.1	33.18	449	258	12	161	590	29	454	1.8e-52	202.2
Cotton_A_18052	AT4G20020.2	39.07	215	111	8	1	206	3	206	1.1e-30	127.5
Cotton_A_18068	AT4G29490.1	80.91	482	92	0	7	488	2	483	0	825.1
Cotton_A_18072	AT4G29410.2	76.92	143	33	0	486	628	1	143	8.5e-61	229.6
Cotton_A_18077	AT1G51760.1	62.78	446	151	5	1	437	1	440	1e-159	557.4
Cotton_A_18159	AT5G61060.1	64.39	674	214	7	1	662	1	660	0	885.2
Cotton_A_18172	AT2G37680.1	84.65	215	32	1	1	214	1	215	8e-109	387.1
Cotton_A_18178	AT2G39130.1	43.59	546	271	7	10	522	7	548	6e-131	462.2
Cotton_A_18237	AT5G45130.1	37.21	129	68	3	12	139	48	164	2.7e-17	82.42
Cotton_A_18242	AT4G24190.1	81.57	803	131	6	1	792	3	799	0	1289.2
Cotton_A_18321	AT3G01120.1	74.47	564	113	6	1	534	1	563	0	804.3
Cotton_A_18546	AT5G02500.1	91.56	652	50	2	1	648	1	651	0	1179.1
Cotton_A_18567	AT3G18790.1	76.14	285	60	3	1	279	1	283	2e-122	433.7
Cotton_A_18591	AT1G74000.1	36.96	322	193	5	14	328	9	327	2.8e-51	196.8
Cotton_A_18656	AT3G14040.1	37.1	407	217	12	114	516	72	443	3.1e-61	230.7
Cotton_A_18810	AT3G23600.1	64.02	239	85	1	1	238	1	239	6e-92	331.3
Cotton_A_18818	AT3G06860.1	77.1	725	166	0	1	725	1	725	0	1138.6
Cotton_A_18855	AT5G19690.1	80.5	800	132	7	1	798	1	778	0	1262.7
Cotton_A_18886	AT5G17770.1	81.85	281	50	1	1	280	1	281	2e-135	476.1
Cotton_A_18948	AT1G17470.2	87.69	398	42	1	1	391	1	398	0	718.4
Cotton_A_19009	AT4G36690.4	79.43	418	80	3	179	594	136	549	0	671.8
Cotton_A_19032	AT3G63460.3	24.12	228	145	6	260	472	121	335	1e-10	62.77
Cotton_A_19105	AT5G61240.1	83.13	326	55	0	1	326	1	326	1e-162	566.6
Cotton_A_19157	AT5G17690.1	46.71	426	196	9	10	431	44	442	4.7e-89	322.8
Cotton_A_19188	AT5G25265.1	80.05	366	68	3	1	361	1	366	2e-179	622.5
Cotton_A_19205	AT4G31880.1	38.15	928	443	21	1	855	1	870	9e-154	538.9
Cotton_A_19263	AT5G24350.1	54.56	2454	1026	27	1	2443	1	2376	0	2567.3
Cotton_A_19291	AT1G09020.1	39.29	84	49	1	444	525	18	101	7.2e-10	60.08
Cotton_A_19310	AT1G59890.2	47.27	1026	399	25	420	1436	262	1154	0	800
Cotton_A_19347	AT4G36130.1	93.41	258	17	0	1	258	1	258	4e-146	511.5
Cotton_A_19404	AT1G06070.1	22.71	414	244	11	23	381	10	402	2.8e-13	70.86
Cotton_A_19422	AT4G15380.1	24.01	304	220	6	197	494	173	471	1.5e-18	88.97
Cotton_A_19452	AT5G14950.1	71.91	1182	308	11	1	1167	1	1173	0	1748.8
Cotton_A_19492	AT1G70320.1	39.79	3800	1979	82	30	3670	9	3658	0	2350.5
Cotton_A_19528	AT4G11380.1	85.57	901	121	4	1	900	1	893	0	1520.4
Cotton_A_19657	AT2G28080.1	29.19	442	277	12	5	415	14	450	2.5e-45	177.6
Cotton_A_19687	AT4G17530.1	77.95	195	43	0	1	195	6	200	7.3e-87	313.9
Cotton_A_19783	AT2G33585.1	70.21	94	28	0	4	97	100	193	1.6e-36	144.8
Cotton_A_19798	AT4G01070.1	26.77	467	276	14	23	436	8	461	2.6e-34	141
Cotton_A_19857	AT4G36270.1	43.03	402	173	10	228	606	1	369	1.4e-76	282.3
Cotton_A_19887	AT1G02780.1	86.87	198	26	0	1	198	1	198	6.3e-97	348.2
Cotton_A_19890	AT3G16760.1	55.62	525	174	18	1	517	1	474	6e-140	492.3
Cotton_A_19891	AT1G02790.1	46.26	348	174	5	82	429	51	385	5.5e-88	319.3
Cotton_A_19953	AT3G04690.1	52.46	875	348	22	36	893	27	850	0	853.2
Cotton_A_20031	AT5G06060.1	59.3	258	104	1	10	267	4	260	3e-85	309.3
Cotton_A_20064	AT3G28770.1	33.8	142	91	3	2	141	1089	1229	1.7e-13	69.32
Cotton_A_20103	AT5G60860.1	90.74	216	19	1	1	215	1	216	3e-111	395.2
Cotton_A_20154	AT3G14940.1	88.47	963	108	3	10	969	6	968	0	1734.5
Cotton_A_20171	AT1G29250.1	76.3	135	26	2	1	134	1	130	1.6e-50	192.2
Cotton_A_20179	AT2G25670.2	67.69	325	93	7	1	320	1	318	1e-117	417.2
Cotton_A_20219	AT1G24620.1	71.03	145	42	0	49	193	36	180	3.5e-57	215.3
Cotton_A_20244	AT2G38730.1	86.41	184	25	0	6	189	16	199	1.9e-97	349
Cotton_A_20250	AT4G21710.1	37	1181	658	19	37	1160	25	1176	0	700.7
Cotton_A_20253	AT3G10620.1	67.14	213	53	2	4	199	3	215	2.8e-81	295.4
Cotton_A_20279	AT5G26710.1	72.35	716	190	5	9	721	6	716	0	1074.7
Cotton_A_20300	AT3G09200.1	76.07	326	64	3	2	321	1	318	4e-135	475.3
Cotton_A_20346	AT5G24300.2	72.01	586	131	3	90	646	70	651	0	896.7
Cotton_A_20420	AT1G68680.1	70.67	75	19	1	1	72	1	75	6.8e-24	102.8
Cotton_A_20448	AT1G64760.2	54.9	459	202	3	8	463	2	458	6e-146	511.9
Cotton_A_20465	AT2G37410.2	70.47	254	45	5	1	235	1	243	4.8e-94	338.2
Cotton_A_20520	AT2G35160.1	40.07	579	295	17	101	667	256	794	7e-106	379.4
Cotton_A_20531	AT3G28770.1	23.77	669	421	17	61	708	704	1304	5.4e-35	144.1
Cotton_A_20545	AT3G56740.1	75.43	293	62	2	1	283	1	293	3e-124	438.7
Cotton_A_20560	AT2G42700.1	64.01	867	274	8	1	859	1	837	0	1069.7
Cotton_A_20604	AT3G28730.1	75.88	651	146	6	1	647	1	644	0	994.2
Cotton_A_20605	AT3G24040.1	47.29	351	183	2	65	415	66	414	2.1e-94	340.5
Cotton_A_20618	AT5G40200.1	73.34	604	131	6	1	590	1	588	0	862.8
Cotton_A_20650	AT2G35160.1	28.13	327	156	10	463	780	533	789	1.4e-26	116.3
Cotton_A_20671	AT1G27500.1	28.31	385	267	4	78	453	239	623	3.6e-38	154.1
Cotton_A_20680	AT5G24950.1	24.85	495	309	20	3	469	1	460	4.6e-22	100.5
Cotton_A_20734	AT5G42890.1	74.26	136	22	1	1	136	1	123	2.1e-53	201.8
Cotton_A_20745	AT1G66850.1	36.63	101	54	2	9	101	4	102	2e-15	74.71
Cotton_A_20863	AT1G50010.1	96.44	450	16	0	1	450	1	450	0	891
Cotton_A_20920	AT5G66030.2	20.8	577	385	12	60	592	65	613	1.5e-14	76.26
Cotton_A_21009	AT2G36130.1	50	144	70	2	14	157	11	152	3.5e-35	144.1
Cotton_A_21020	AT1G27930.1	63.96	283	96	4	14	290	7	289	2e-104	373.2
Cotton_A_21128	AT5G58640.1	68.58	226	68	3	1	223	1	226	2.4e-87	315.8
Cotton_A_21139	AT1G06070.1	62.59	433	117	10	1	398	1	423	2e-137	483
Cotton_A_21149	AT3G59510.1	52.96	355	164	2	2	356	59	410	1e-104	374
Cotton_A_21169	AT4G20140.1	31.24	957	517	30	1	915	1	858	2.9e-90	328.2
Cotton_A_21179	AT5G66060.1	56.87	211	75	4	25	225	79	283	1.7e-59	223.4
Cotton_A_21238	AT3G06483.1	83.51	370	56	2	1	369	1	366	0	631.7
Cotton_A_21248	AT3G28770.1	19.26	618	441	13	395	986	948	1533	9e-13	70.86
Cotton_A_21282	AT4G33390.1	21.19	571	348	12	133	632	133	672	2.6e-20	95.13
Cotton_A_21314	AT5G19440.1	42.9	317	170	5	5	314	11	323	1.5e-67	250.8
Cotton_A_21423	AT3G53750.1	97.61	377	9	0	1	377	1	377	0	748.8
Cotton_A_21443	AT5G43530.1	30.86	350	170	12	992	1293	683	1008	4.1e-23	106.3
Cotton_A_21448	AT5G24950.1	23.79	475	320	14	1	463	1	445	5e-19	90.51
Cotton_A_21562	AT2G21890.1	50.14	353	175	1	6	357	3	355	5e-107	382.1
Cotton_A_21576	AT4G25550.1	89.95	199	20	0	1	199	1	199	1e-106	379.4
Cotton_A_21591	AT5G51830.1	80	320	64	0	31	350	20	339	4e-149	521.9
Cotton_A_21618	AT3G52580.1	91.33	150	13	0	1	150	1	150	9.6e-77	279.6
Cotton_A_21671	AT5G13350.1	47.86	585	292	6	22	602	11	586	1e-155	544.7
Cotton_A_21734	AT1G66850.1	48.94	94	44	3	4	95	9	100	1.6e-17	81.65
Cotton_A_21844	AT4G27320.1	57.08	212	76	3	11	211	3	210	6.5e-65	241.5
Cotton_A_21848	AT1G29750.2	43.61	321	167	6	628	946	659	967	5.7e-67	250.8
Cotton_A_21893	AT1G56340.1	82.14	420	65	1	12	421	6	425	0	744.6
Cotton_A_21932	AT5G43280.1	70.55	275	79	1	3	275	4	278	7e-109	387.9
Cotton_A_21937	AT3G04750.1	38.63	497	299	6	17	509	146	640	1.7e-91	331.3
Cotton_A_22018	AT1G09720.1	27.05	658	358	19	13	641	10	574	2.2e-46	183.3
Cotton_A_22055	AT3G36659.1	26.32	247	139	5	5	220	8	242	1.2e-15	77.8
Cotton_A_22074	AT3G01090.3	85.19	513	67	4	1	505	1	512	0	891.3
Cotton_A_22077	AT5G39500.1	66.46	1470	427	13	1	1457	26	1442	0	1901.3
Cotton_A_22109	AT3G11710.1	27.4	146	104	2	198	342	259	403	6.9e-13	70.48
Cotton_A_22126	AT5G48930.1	26.87	469	276	14	10	455	3	427	7.5e-32	132.9
Cotton_A_22169	AT4G35890.1	37.14	525	262	20	6	493	8	501	4e-77	283.5
Cotton_A_22245	AT2G25870.1	67.07	583	169	6	34	612	21	584	0	755.4
Cotton_A_22333	AT3G08970.1	60.82	587	212	5	1	585	2	572	0	722.6
Cotton_A_22336	AT3G51810.1	58.39	149	21	3	1	108	1	149	2.4e-39	154.5
Cotton_A_22351	AT2G45100.1	44.83	609	272	12	1	597	1	557	9e-134	471.9
Cotton_A_22365	AT5G43530.1	25.25	408	228	13	1478	1839	683	1059	2.3e-20	97.06
Cotton_A_22413	AT1G64760.2	74.63	477	120	1	7	482	4	480	0	738
Cotton_A_22442	AT2G33470.2	61.47	231	59	1	1	231	1	201	2e-81	296.2
Cotton_A_22527	AT4G15802.1	67.86	84	17	2	2	85	2	75	1.3e-25	108.6
Cotton_A_22572	AT3G60740.1	68.89	868	244	6	3	867	410	1254	0	1159.8
Cotton_A_22574	AT3G52580.1	91.28	149	13	0	1	149	2	150	2.1e-76	278.5
Cotton_A_22662	AT2G37770.2	77.98	327	57	1	1	327	1	312	2e-151	530.8
Cotton_A_22711	AT3G03980.1	31.37	271	152	9	36	287	14	269	5.7e-24	105.9
Cotton_A_22855	AT2G33340.2	74.27	517	126	2	1	514	1	513	0	778.9
Cotton_A_22878	AT5G27000.1	47.31	761	333	15	11	743	32	752	2e-175	611.3
Cotton_A_22958	AT3G13570.1	42.76	283	125	9	2	282	4	251	4.1e-45	176
Cotton_A_22970	AT3G11400.1	80.9	288	52	2	11	295	5	292	3e-136	478.8
Cotton_A_22988	AT4G33355.2	34.21	114	64	4	4	114	12	117	2e-12	65.08
Cotton_A_23013	AT1G01930.1	58.27	611	204	10	9	611	2	569	0	641
Cotton_A_23120	AT4G17830.1	79.91	438	85	2	1	435	1	438	0	734.2
Cotton_A_23143	AT3G30841.1	81.72	487	86	2	8	493	9	493	0	808.5
Cotton_A_23236	AT5G66460.1	59.68	372	147	2	18	389	30	398	5e-138	485.3
Cotton_A_23280	AT1G02813.1	28.24	131	90	2	5	134	3	130	4.5e-11	61.62
Cotton_A_23281	AT5G16390.1	54.91	275	111	6	3	273	7	272	7.4e-71	261.5
Cotton_A_23293	AT2G31320.1	36.36	517	293	13	140	642	489	983	2e-89	324.7
Cotton_A_23309	AT1G47980.1	59.85	269	108	0	41	309	43	311	4.3e-91	328.9
Cotton_A_23336	AT2G28080.1	33.77	459	277	11	10	458	18	459	4.9e-63	236.5
Cotton_A_23423	AT4G26650.2	41.56	77	44	1	15	91	11	86	1.1e-14	75.1
Cotton_A_23474	AT3G25230.1	55.92	549	232	5	11	557	10	550	4e-169	589.3
Cotton_A_23477	AT1G10130.1	81.2	1016	147	5	1	990	1	998	0	1607
Cotton_A_23519	AT2G21390.1	23.77	265	162	5	411	646	61	314	1.1e-19	93.59
Cotton_A_23546	AT5G24100.1	32.11	601	330	18	73	645	62	612	9.4e-71	262.7
Cotton_A_23556	AT5G62500.1	56.04	298	116	5	1	289	1	292	5.3e-87	315.5
Cotton_A_23560	AT3G18130.1	27.24	279	177	10	275	541	5	269	7.2e-19	90.12
Cotton_A_23583	AT5G27870.1	40.11	556	314	8	13	559	17	562	6e-111	396
Cotton_A_23616	AT5G45880.1	37.8	164	90	4	1	152	1	164	3.1e-23	102.1
Cotton_A_23622	AT4G39860.1	59.67	305	97	5	1	285	1	299	1.1e-90	327.4
Cotton_A_23638	AT4G24380.1	67.86	224	70	2	1	223	1	223	8.9e-88	317.4
Cotton_A_23674	AT3G59510.1	34.94	395	214	14	5	370	14	394	1.6e-48	188
Cotton_A_23698	AT5G46290.1	86.08	474	64	2	1	473	1	473	0	815.8
Cotton_A_23709	AT1G06410.1	34.04	799	467	19	7	770	13	786	8e-127	449.5
Cotton_A_23765	AT2G43710.2	75.58	344	84	0	2	345	58	401	1e-159	557
Cotton_A_23787	AT2G30720.1	73.32	416	106	4	112	526	39	450	7e-173	601.7
Cotton_A_23821	AT1G23730.1	66.28	258	85	2	1	257	1	257	1.5e-99	356.7
Cotton_A_23921	AT5G03340.1	36.59	399	226	8	321	715	202	577	1.1e-59	226.9
Cotton_A_23925	AT3G58510.3	40.71	420	229	5	247	659	135	541	1e-88	322.4
Cotton_A_24124	ATMG00640.1	85.06	154	23	0	1	154	36	189	1.9e-68	252.3
Cotton_A_24125	AT4G23040.1	35.23	562	260	19	1	495	1	525	1.2e-62	235.3
Cotton_A_24236	AT1G54580.1	60.61	132	49	2	1	131	1	130	3.1e-36	144.8
Cotton_A_24571	AT3G57290.1	87.79	434	53	0	4	437	8	441	0	782.7
Cotton_A_24594	AT4G20140.1	32.61	184	120	2	1	180	1	184	6.5e-23	101.7
Cotton_A_24597	AT2G14835.2	66.09	345	104	6	1	335	1	342	1e-131	463.8
Cotton_A_24692	AT2G43980.1	53.77	491	204	9	5	482	1	481	2e-138	487.3
Cotton_A_24728	AT1G79640.2	46.89	354	171	4	13	366	3	339	4.5e-89	323.2
Cotton_A_24735	AT2G47340.1	25.52	145	100	2	58	194	127	271	7.2e-11	61.62
Cotton_A_24760	AT3G14100.1	62.28	167	58	3	2	166	14	177	4.4e-54	206.8
Cotton_A_24774	AT3G47940.1	67.04	358	103	4	1	351	1	350	1e-133	470.7
Cotton_A_24775	AT3G47950.1	90.23	983	67	1	3	985	7	960	0	1760.7
Cotton_A_24810	AT2G22500.1	73.1	316	80	2	1	316	1	311	6e-127	448
Cotton_A_24825	AT5G64400.1	51.7	147	58	4	1	140	1	141	2.5e-36	145.2
Cotton_A_24872	AT4G13850.2	42.57	101	54	3	55	155	34	130	4.8e-13	68.17
Cotton_A_24908	AT1G67430.1	90.75	173	15	1	2	174	2	173	3.6e-87	314.7
Cotton_A_25001	AT2G05710.1	83.45	991	132	7	1	983	3	969	0	1659.8
Cotton_A_25080	AT5G26360.1	90.91	77	7	0	1	77	1	77	2.9e-35	140.6
Cotton_A_25083	AT3G50050.1	29.62	368	220	11	98	444	90	439	8.7e-38	152.5
Cotton_A_25095	AT4G39110.1	44.56	294	157	2	328	621	512	799	5.3e-63	236.9
Cotton_A_25112	AT5G07830.1	48.08	547	253	7	2	521	1	543	1e-151	531.2
Cotton_A_25128	AT3G11250.1	22.75	211	152	3	21	223	8	215	4.1e-10	59.31
Cotton_A_25298	AT4G27500.1	26.81	235	124	6	18	252	123	309	3e-12	66.63
Cotton_A_25304	AT3G07320.1	57.36	462	192	3	3	462	2	460	2e-155	543.5
Cotton_A_25312	AT5G18070.1	67.56	561	174	4	1	558	1	556	0	740.7
Cotton_A_25367	AT1G51710.1	77.43	483	108	1	1	483	1	482	0	768.8
Cotton_A_25417	AT3G51030.1	30.91	110	74	1	23	130	3	112	2.2e-12	65.47
Cotton_A_25444	AT2G03430.1	39.42	137	79	2	6	139	51	186	4.7e-20	92.43
Cotton_A_25497	AT1G44835.2	61.56	320	111	3	1	320	1	308	1e-105	377.5
Cotton_A_25576	AT1G11190.1	45.42	306	142	6	13	315	17	300	3.6e-77	282.7
Cotton_A_25624	AT1G11910.1	76.07	489	108	2	5	493	27	506	0	774.2
Cotton_A_25771	AT3G48690.1	34.17	319	195	9	3	308	5	321	2.5e-43	170.2
Cotton_A_25784	AT3G28770.1	20.09	941	624	29	188	1111	872	1701	2e-17	86.66
Cotton_A_25793	AT4G28090.1	61.69	509	192	3	16	521	29	537	0	654.1
Cotton_A_25797	AT1G69960.1	90.49	305	29	0	2	306	3	307	5e-171	594.3
Cotton_A_25799	AT2G22795.1	21.58	278	199	7	443	702	398	674	8.6e-12	67.01
Cotton_A_25825	AT3G02260.1	69.19	4878	1433	28	1	4841	1	4845	0	6543
Cotton_A_25841	AT1G72170.1	67.82	87	25	1	1	84	1	87	8.4e-30	122.5
Cotton_A_25931	AT5G07540.1	37.5	136	68	6	262	394	103	224	9.1e-14	72.79
Cotton_A_25955	AT5G37810.1	42.18	211	121	1	60	269	43	253	5.5e-47	182.2
Cotton_A_25990	AT4G18750.1	35.09	704	441	8	28	722	92	788	5e-132	466.5
Cotton_A_26007	AT4G24190.1	78.95	817	158	4	5	811	5	817	0	1286.9
Cotton_A_26038	AT3G20970.1	36.96	92	53	3	85	171	192	283	9.5e-10	58.15
Cotton_A_26092	AT3G25230.2	71.37	524	142	4	24	540	28	550	0	744.2
Cotton_A_26163	AT2G38960.3	70	470	131	4	1	466	1	464	0	681.4
Cotton_A_26264	AT5G67630.1	43.84	463	233	7	1	454	4	448	1e-102	368.2
Cotton_A_26272	AT3G15040.1	48.75	240	90	9	29	243	12	243	1.1e-43	171
Cotton_A_26341	AT5G24950.1	26.68	416	278	13	146	548	63	464	2.3e-31	131.7
Cotton_A_26356	AT2G47470.1	72.32	354	96	2	4	356	5	357	3e-148	518.8
Cotton_A_26385	AT3G53750.1	29.8	255	154	8	21	268	9	245	4e-22	101.3
Cotton_A_26438	AT3G05710.1	69.88	332	85	4	1	319	1	330	1e-123	437.2
Cotton_A_26451	AT4G02120.1	82.25	569	87	1	1	569	1	555	0	946.4
Cotton_A_26575	AT2G23140.2	64.3	832	282	9	6	828	1	826	0	970.7
Cotton_A_26592	AT3G28770.1	20.55	798	524	28	387	1128	281	1024	2.4e-12	70.09
Cotton_A_26691	AT4G38070.1	24.83	294	186	8	56	322	371	656	1.5e-11	65.08
Cotton_A_26723	AT4G39740.1	59.85	264	84	5	18	266	15	271	1.5e-84	307
Cotton_A_26746	AT4G03110.2	35.61	278	159	4	132	393	19	292	1.6e-40	162.5
Cotton_A_26832	AT4G33510.1	80.23	526	75	4	1	524	2	500	0	848.2
Cotton_A_26877	AT1G79650.2	72.53	375	91	5	1	373	1	365	4e-149	521.9
Cotton_A_26992	AT4G33355.2	36.79	106	65	2	8	113	12	115	4.1e-16	77.41
Cotton_A_27048	AT4G24330.1	67.72	474	143	5	9	474	7	478	0	630.2
Cotton_A_27211	AT5G43530.1	31.82	132	85	2	724	855	1126	1252	1e-12	70.48
Cotton_A_27234	AT1G80740.1	34.62	364	202	8	1200	1534	402	758	4.8e-47	185.3
Cotton_A_27237	AT1G06260.1	54.52	343	150	6	1	341	5	343	4e-108	385.6
Cotton_A_27316	AT4G30060.1	67.35	392	123	4	1	388	1	391	1e-166	580.5
Cotton_A_27330	AT2G38670.1	66.93	378	104	3	62	424	50	421	3e-145	509.6
Cotton_A_27335	AT3G51490.2	56.28	748	282	11	1	725	1	726	0	766.5
Cotton_A_27422	AT2G28000.1	85.23	528	76	2	1	527	1	527	0	854.7
Cotton_A_27442	AT1G64980.1	78	250	53	1	1	248	1	250	4e-122	431.8
Cotton_A_27448	AT4G15380.1	28.6	507	336	11	2	503	10	495	4.4e-49	190.3
Cotton_A_27464	AT3G51880.4	63.25	117	38	2	26	139	41	155	3.4e-38	151.4
Cotton_A_27490	AT5G44820.1	37.11	318	180	6	29	346	68	365	1.1e-58	221.5
Cotton_A_27568	AT2G35160.1	40.64	566	283	17	107	657	267	794	7e-106	379.4
Cotton_A_27673	AT1G13020.1	57.92	568	170	15	1	522	1	545	3e-168	586.3
Cotton_A_27763	AT5G59210.1	67.95	443	131	2	1	443	1	432	1e-163	570.5
Cotton_A_27830	AT1G50010.1	96.44	450	16	0	1	450	1	450	0	892.1
Cotton_A_27990	AT1G56560.1	73.63	474	123	1	165	638	132	603	0	755.7
Cotton_A_28006	AT3G50670.1	30.07	143	82	3	333	467	266	398	9.4e-14	72.79
Cotton_A_28057	AT2G27090.1	26.62	725	409	21	1	644	1	683	6.2e-50	193.7
Cotton_A_28070	AT5G27870.1	39.79	568	313	10	24	582	11	558	4e-112	399.8
Cotton_A_28169	AT4G31120.1	77.38	650	139	1	1	650	1	642	0	1062.4
Cotton_A_28174	AT4G31420.1	64.39	410	122	4	1	392	1	404	8e-154	537.7
Cotton_A_28183	AT2G18470.1	40.98	305	164	6	93	394	272	563	1.8e-54	208
Cotton_A_28209	AT3G28730.1	75.53	662	137	7	1	654	1	645	0	994.6
Cotton_A_28214	AT4G38220.2	70.12	405	109	2	40	437	24	423	6e-169	588.2
Cotton_A_28224	AT5G39710.1	30.97	155	104	1	156	307	398	552	4.8e-22	99.75
Cotton_A_28280	AT3G62710.1	25.22	579	349	22	88	636	124	648	4.8e-29	124.4
Cotton_A_28329	AT2G06530.1	44.55	220	111	3	2	210	4	223	1.9e-46	179.9
Cotton_A_28340	AT4G01040.1	66.9	435	139	2	1	435	1	430	4e-172	598.6
Cotton_A_28358	AT3G61040.1	30.69	479	308	8	35	510	32	489	1.5e-63	238.4
Cotton_A_28385	AT3G53230.1	27.18	206	123	7	187	383	462	649	1.3e-10	62.39
Cotton_A_28451	AT3G29060.1	50.65	849	309	14	1	797	1	791	0	806.6
Cotton_A_28476	AT2G42490.1	79.21	813	131	4	13	825	2	776	0	1331.6
Cotton_A_28507	AT2G27600.1	41.05	363	176	7	187	518	77	432	3.4e-73	270.4
Cotton_A_28595	AT5G43940.1	91.73	375	31	0	1	375	1	375	0	725.3
Cotton_A_28654	AT5G05570.2	26.67	1125	651	33	26	1035	28	1093	5.7e-89	323.9
Cotton_A_28660	AT2G17530.3	78.44	436	90	4	1	433	1	435	0	704.1
Cotton_A_28702	AT1G65730.1	63.29	681	239	6	21	697	12	685	0	891.3
Cotton_A_28739	AT1G12970.1	59.06	469	180	4	1	462	1	464	8e-154	538.1
Cotton_A_28830	AT1G20575.1	94.04	235	14	0	5	239	12	246	2e-126	445.7
Cotton_A_28847	AT5G27870.1	52.1	309	147	1	5	313	251	558	5.1e-95	342
Cotton_A_28875	AT3G04090.1	45	240	128	2	1	240	2	237	2e-55	209.9
Cotton_A_28890	AT3G24040.1	42.09	411	231	4	16	426	11	414	1e-91	331.6
Cotton_A_28902	AT1G29140.1	41.57	166	91	4	1	162	1	164	2.4e-30	125.9
Cotton_A_28924	AT4G20140.1	33.8	997	535	18	1	889	246	1225	7e-134	473
Cotton_A_28956	AT1G54070.1	37.86	103	44	3	1	97	1	89	1.4e-10	59.31
Cotton_A_29008	AT5G39950.1	58.14	129	54	0	1	129	5	133	4.2e-43	167.5
Cotton_A_29032	AT1G20960.2	30	180	115	4	647	822	745	917	5.1e-13	72.02
Cotton_A_29102	AT1G74580.1	24.3	321	236	5	39	356	14	330	1.1e-28	122.1
Cotton_A_29152	AT5G54900.1	24.22	256	156	8	187	419	142	382	1.7e-11	66.24
Cotton_A_29204	AT3G54790.1	55.82	790	311	9	1	783	1	759	0	797
Cotton_A_29263	AT1G59890.4	38.13	160	87	4	14	163	34	191	2.2e-27	115.9
Cotton_A_29333	AT1G80740.1	43.7	794	384	13	91	841	8	781	0	651
Cotton_A_29340	AT1G75290.1	47.44	312	155	4	4	312	5	310	1.7e-74	273.9
Cotton_A_29394	AT5G64160.1	55.73	253	82	6	1	249	1	227	1.1e-70	260.8
Cotton_A_29418	AT2G42680.1	83.1	142	24	0	1	142	1	142	9.8e-65	239.6
Cotton_A_29438	AT3G11450.1	68.9	643	194	5	5	646	8	645	0	881.3
Cotton_A_29466	AT1G30350.1	58.1	389	139	8	6	391	1	368	8e-123	434.9
Cotton_A_29493	AT3G29360.2	86.88	480	63	0	1	480	1	480	0	864
Cotton_A_29538	AT1G17070.1	62.59	874	270	13	1	848	1	843	0	1046.2
Cotton_A_29684	AT3G09880.1	44.94	89	46	3	1	87	1	88	9.2e-13	65.85
Cotton_A_29697	AT5G20890.1	91.62	525	44	0	61	585	3	527	0	949.1
Cotton_A_29725	AT5G17770.1	80.78	281	53	1	1	280	1	281	1e-134	473.4
Cotton_A_29727	AT4G17690.1	36.58	298	177	4	27	317	30	322	1.3e-50	194.5
Cotton_A_29730	AT4G33970.1	36.42	162	91	3	173	330	464	617	2.1e-22	100.9
Cotton_A_29741	AT1G06670.1	33.93	333	198	8	739	1058	554	877	5e-39	158.3
Cotton_A_29783	AT5G48580.1	39.33	89	50	2	127	215	52	136	5.1e-13	68.94
Cotton_A_29811	AT5G02050.1	34.75	118	72	2	108	225	153	265	4.7e-14	72.4
Cotton_A_29823	AT5G43530.1	31.02	764	346	20	285	1039	671	1262	1.8e-85	312.4
Cotton_A_29861	AT1G60710.1	28.31	332	196	13	28	343	9	314	1.6e-20	94.74
Cotton_A_29879	AT3G52560.1	80.14	141	28	0	1	141	3	143	1.9e-65	242.3
Cotton_A_29926	AT3G19010.1	27.21	305	189	8	2	277	23	323	5.4e-27	115.9
Cotton_A_29971	AT1G56560.1	72.43	486	132	1	123	608	132	615	0	758.1
Cotton_A_29986	AT1G48830.2	79.58	191	39	0	1	191	1	191	7.5e-89	320.5
Cotton_A_30045	AT1G05820.1	45.19	520	280	3	5	523	6	521	4e-131	463
Cotton_A_30093	AT5G03160.1	36.72	128	61	5	7	123	318	436	1.2e-10	63.54
Cotton_A_30187	AT4G20140.1	66.96	1253	399	8	7	1251	4	1249	0	1651.7
Cotton_A_30241	AT4G10790.1	40.35	342	168	7	63	391	161	479	5.6e-62	232.6
Cotton_A_30312	AT1G31220.1	56.91	304	118	2	1	303	1	292	6.9e-94	338.2
Cotton_A_30454	AT3G45400.1	44.03	377	199	4	51	419	80	452	3.6e-89	323.2
Cotton_A_30458	AT5G64220.2	39.41	614	320	18	408	983	445	1044	1e-110	395.6
Cotton_A_30470	AT5G19820.1	71.94	1176	267	7	1	1173	1	1116	0	1676
Cotton_A_30499	AT3G07880.1	67.8	205	62	1	4	208	37	237	1.5e-80	293.1
Cotton_A_30522	AT2G02720.1	58	450	173	5	5	438	6	455	5e-150	525.4
Cotton_A_30530	AT5G26780.1	85.3	517	71	2	3	514	1	517	0	877.1
Cotton_A_30556	AT3G04620.1	89	100	11	0	16	115	32	131	9.5e-45	172.9
Cotton_A_30698	AT5G18520.1	73.46	437	90	1	1	411	4	440	0	647.9
Cotton_A_30789	AT3G56070.2	62.43	173	63	2	1	173	1	171	3.4e-58	219.9
Cotton_A_30873	AT5G19440.1	40	325	142	7	5	284	6	322	3.6e-55	209.5
Cotton_A_30899	AT1G50610.1	34.21	687	379	16	22	676	41	686	1.1e-98	355.5
Cotton_A_30975	AT3G03250.1	47.92	432	184	7	228	633	53	469	6e-104	372.9
Cotton_A_30987	AT2G30050.1	29.59	196	97	8	64	235	101	279	6.6e-13	71.25
Cotton_A_31009	AT2G25670.2	54.55	330	128	9	1	320	1	318	9e-84	304.7
Cotton_A_31015	AT5G24100.1	43.21	611	323	10	7	596	6	613	3e-129	456.8
Cotton_A_31041	AT1G43620.3	45.04	242	109	5	69	301	49	275	1.8e-49	190.7
Cotton_A_31215	AT5G03340.1	36.3	405	231	9	374	774	202	583	8.5e-60	227.3
Cotton_A_31241	AT5G20320.1	30.18	1703	1029	38	15	1653	95	1701	0	664.8
Cotton_A_31399	AT2G22795.1	25.09	267	172	9	85	332	391	648	9.3e-10	58.92
Cotton_A_31487	AT2G29690.1	72	550	154	0	40	589	57	606	0	807.4
Cotton_A_31586	AT4G13850.3	47	100	49	1	17	116	23	118	3.3e-17	81.65
Cotton_A_31591	AT5G53090.1	30.16	305	182	7	78	361	56	350	1.3e-25	111.7
Cotton_A_31637	AT1G13440.1	88.62	334	38	0	3	336	5	338	2e-173	602.8
Cotton_A_31639	AT3G27300.3	81.4	516	94	2	1	514	1	516	0	855.9
Cotton_A_31683	AT1G18070.2	34.27	496	263	12	211	684	72	526	2.9e-70	261.2
Cotton_A_31780	AT5G63110.1	77.8	473	101	3	1	471	1	471	0	755.7
Cotton_A_31833	AT3G07390.1	45.93	209	109	3	1	205	22	230	8.8e-48	184.5
Cotton_A_31844	AT3G05420.2	71.04	694	172	6	4	697	3	667	0	1000.7
Cotton_A_31873	AT1G78570.1	88.19	669	77	1	1	667	1	669	0	1229.9
Cotton_A_31901	AT4G20140.1	32.56	1029	626	20	83	1088	244	1227	1e-137	485.7
Cotton_A_31913	AT2G16760.1	63.61	327	108	8	5	325	5	326	6e-110	391.7
Cotton_A_31975	AT4G16120.1	28.13	423	247	19	44	418	217	630	2e-37	151.4
Cotton_A_32069	AT5G42170.1	42.59	317	179	1	22	338	48	361	9.7e-71	261.5
Cotton_A_32086	AT5G27980.1	77.42	124	28	0	133	256	66	189	3.5e-48	186
Cotton_A_32089	AT3G04950.1	73.16	190	49	2	36	224	43	231	2.2e-80	292.7
Cotton_A_32121	AT4G26680.2	21.57	306	209	6	271	548	163	465	8.1e-10	60.08
Cotton_A_32135	AT4G17720.1	57.64	314	111	6	11	317	5	303	9.2e-89	321.2
Cotton_A_32163	AT1G49040.1	26.67	150	108	1	68	217	942	1089	1.3e-15	80.11
Cotton_A_32189	AT5G40910.1	23.01	617	405	23	202	784	201	781	7.2e-18	88.2
Cotton_A_32198	AT5G56150.2	35.29	136	85	2	33	166	5	139	2.8e-21	95.9
Cotton_A_32231	AT3G12390.1	74.5	200	31	2	8	187	4	203	8.1e-72	263.8
Cotton_A_32333	AT3G61200.1	49.11	169	83	2	19	187	23	188	1.7e-37	149.8
Cotton_A_32367	AT2G40620.1	52.48	202	80	3	358	555	96	285	3.7e-44	174.1
Cotton_A_32395	AT5G36260.1	28.19	376	230	15	140	488	72	434	3.8e-34	140.6
Cotton_A_32398	AT3G61760.1	85.74	610	86	1	1	609	1	610	0	1045.8
Cotton_A_32440	AT1G16210.1	74.12	228	59	0	1	228	1	228	1e-100	360.1
Cotton_A_32473	AT4G38070.1	21.82	1077	681	40	369	1387	6	979	8.8e-25	111.3
Cotton_A_32476	AT5G04430.2	72.21	331	92	0	1	331	1	331	2e-136	479.6
Cotton_A_32482	AT3G28780.1	23.06	516	332	15	725	1228	172	634	2e-24	109.8
Cotton_A_32534	AT5G47000.1	38.61	316	181	6	534	847	26	330	1.4e-53	206.1
Cotton_A_32538	AT2G30110.1	28.29	152	101	2	8	157	78	223	2.6e-12	68.17
Cotton_A_32540	AT2G05710.1	70.14	998	213	10	1	921	1	990	0	1344.7
Cotton_A_32561	AT3G28770.1	20.36	388	276	10	8	377	678	1050	1.7e-10	63.93
Cotton_A_32613	AT1G23800.1	75.83	509	122	1	17	524	26	534	0	810.1
Cotton_A_32617	AT1G02840.3	34.78	230	91	9	4	174	9	238	4.3e-16	78.57
Cotton_A_32637	AT1G10950.1	87.33	592	72	1	1	592	1	589	0	1090.5
Cotton_A_32689	AT1G79450.1	70.11	348	104	0	1	348	1	348	1e-147	516.9
Cotton_A_32704	AT2G46140.1	61.59	151	58	0	1	151	16	166	4.1e-51	194.5
Cotton_A_32722	AT3G43860.1	51.21	453	218	3	39	491	34	483	1e-137	484.6
Cotton_A_32724	AT2G46000.1	53.76	186	78	3	11	190	10	193	8.1e-54	204.1
Cotton_A_32757	AT4G13010.1	70.46	325	96	0	6	330	5	329	2e-133	469.9
Cotton_A_32766	AT2G46510.1	37.86	552	281	14	1	501	3	543	6.2e-88	319.3
Cotton_A_32797	AT1G79470.1	74.8	500	118	5	1	492	4	503	0	724.5
Cotton_A_32798	AT5G57870.2	66	806	234	12	1	796	1	776	0	996.5
Cotton_A_32803	AT4G32470.1	77.87	122	27	0	1	122	1	122	4.4e-54	203.8
Cotton_A_32959	AT2G27720.1	75.7	107	23	1	1	104	1	107	1.5e-38	151.8
Cotton_A_32967	AT3G62600.1	52.24	67	32	0	33	99	25	91	1.3e-15	78.57
Cotton_A_32983	AT4G11120.1	66.33	395	126	3	1	390	1	393	9e-143	501.1
Cotton_A_32993	AT1G65930.1	85.84	438	32	2	1	438	1	408	0	750.7
Cotton_A_32994	AT5G17310.2	83.19	464	67	1	2	454	7	470	0	780.8
Cotton_A_33020	AT4G20140.1	30.75	644	383	14	75	711	648	1235	1.2e-71	265.8
Cotton_A_33098	AT2G01410.1	63.76	356	114	5	8	353	36	386	2e-121	430.3
Cotton_A_33141	AT2G41630.1	85.9	312	44	0	1	312	1	312	1e-156	547
Cotton_A_33206	AT5G28350.1	74.87	1122	278	3	1	1120	1	1120	0	1694.1
Cotton_A_33268	AT5G61980.1	57.5	840	268	12	1	766	1	825	0	881.3
Cotton_A_33287	AT4G05160.1	38.24	544	314	9	17	548	11	544	4e-105	376.7
Cotton_A_33383	AT4G17720.1	70.15	268	79	1	114	380	5	272	2e-102	366.7
Cotton_A_33433	AT2G41740.1	66.39	961	247	10	11	897	18	976	0	1266.1
Cotton_A_33518	AT5G57850.1	62.63	297	110	1	55	350	77	373	7e-104	371.7
Cotton_A_33552	AT3G49470.1	68.86	228	58	4	1	226	1	217	7.8e-78	284.3
Cotton_A_33589	AT4G16500.1	43.12	109	59	2	9	114	6	114	4.2e-19	87.43
Cotton_A_33603	AT5G49030.3	32.41	145	93	2	37	180	44	184	3e-18	85.89
Cotton_A_33649	AT2G07180.2	47.47	297	150	3	50	343	78	371	2e-70	261.2
Cotton_A_33725	AT3G13400.1	53.17	536	237	7	10	534	6	538	3e-167	583.2
Cotton_A_33742	AT2G44060.2	69.93	286	51	3	233	487	43	324	8e-112	398.7
Cotton_A_33785	AT1G78050.1	74.56	287	70	1	60	343	45	331	5e-123	435.3
Cotton_A_33802	AT5G46290.1	76.07	443	97	1	58	500	40	473	0	694.9
Cotton_A_33900	AT1G24360.1	64.42	326	103	5	2	324	4	319	8e-112	397.9
Cotton_A_33909	AT1G06670.1	33.54	328	204	8	213	536	575	892	2.2e-41	165.2
Cotton_A_33967	AT2G25140.1	77.48	977	200	5	1	970	1	964	0	1456
Cotton_A_33978	AT4G28000.1	34.64	280	162	10	312	583	509	775	9.3e-33	136.3
Cotton_A_34056	AT5G39710.1	25.32	316	210	10	97	398	335	638	5.3e-11	64.7
Cotton_A_34061	AT1G23030.1	33.07	375	237	7	59	429	245	609	3.5e-52	200.3
Cotton_A_34083	AT1G79750.1	80.33	615	112	2	2	616	41	646	0	991.9
Cotton_A_34132	AT1G05820.1	45.64	493	265	3	28	518	30	521	1e-125	444.5
Cotton_A_34162	AT2G31800.1	46.62	429	204	7	7	412	42	468	2e-101	363.6
Cotton_A_34177	AT5G24400.1	53.08	260	117	2	1	259	70	325	1.7e-74	273.5
Cotton_A_34249	AT1G23240.1	37.88	198	122	1	40	236	8	205	1.7e-38	153.7
Cotton_A_34250	AT1G70670.1	38.17	186	84	2	49	204	8	192	4.4e-29	122.1
Cotton_A_34267	AT5G35430.1	51.17	858	347	8	1	858	1	786	0	777.3
Cotton_A_34343	AT1G54410.1	39.31	145	31	6	1	135	1	98	4.9e-15	74.33
Cotton_A_34398	AT3G16270.1	56.84	767	243	19	1	758	1	688	0	752.3
Cotton_A_34615	AT3G23270.1	50.4	1117	429	20	17	1113	17	1028	0	1045
Cotton_A_34675	AT5G24710.1	62.82	390	121	6	1	371	957	1341	9e-124	438
Cotton_A_34676	AT5G24710.1	85.5	745	104	3	1	742	1	744	0	1287.7
Cotton_A_34689	AT3G25140.1	85.69	566	72	6	1	564	1	559	0	976.1
Cotton_A_34811	AT5G17330.1	24.23	359	242	12	161	499	83	431	7.9e-20	93.2
Cotton_A_34826	AT5G44200.2	79.64	221	37	3	1	217	41	257	1e-101	363.2
Cotton_A_34829	AT5G36160.1	58.51	417	173	0	2	418	3	419	3e-149	522.7
Cotton_A_35051	AT3G50670.1	44.55	101	53	3	311	410	262	360	2.8e-14	74.33
Cotton_A_35075	AT1G79640.2	41.88	308	145	4	10	286	3	307	5.7e-64	239.6
Cotton_A_35085	AT3G14290.1	84.84	244	30	1	1	244	1	237	3e-114	405.2
Cotton_A_35251	AT4G39850.1	78.18	1361	268	6	1	1359	1	1334	0	2081.2
Cotton_A_35280	AT4G10570.1	26.4	197	126	3	361	547	707	894	1.4e-11	65.85
Cotton_A_35312	AT1G07670.1	64.8	1051	347	9	6	1051	24	1056	0	1332.4
Cotton_A_35341	AT1G49490.1	23.62	326	202	11	168	455	523	839	1.2e-13	73.17
Cotton_A_35342	AT5G09550.1	85.14	444	63	1	1	441	1	444	0	774.2
Cotton_A_35356	AT4G27270.1	85.16	182	27	0	1	182	23	204	2.4e-89	322
Cotton_A_35399	AT5G03905.1	29.13	127	87	3	2	125	29	155	1.2e-11	63.16
Cotton_A_35406	AT3G19230.1	29.81	520	318	21	4	508	3	490	2.1e-40	161.8
Cotton_A_35519	AT1G48600.2	28.4	162	107	4	119	280	278	430	1.2e-10	62
Cotton_A_35533	AT2G36130.1	43.75	128	64	2	91	218	45	164	2.5e-26	115.2
Cotton_A_35534	AT5G57290.1	66.39	119	40	0	1	119	1	119	9e-41	159.5
Cotton_A_35536	AT2G19010.1	36.86	274	149	4	3	256	74	343	4.1e-50	192.6
Cotton_A_35586	AT5G39510.1	68.18	220	70	0	1	220	1	220	1.6e-80	293.1
Cotton_A_35660	AT1G21080.1	53.07	375	155	5	1	370	1	359	6e-104	372.1
Cotton_A_35694	AT3G15040.1	46.81	94	39	3	123	208	151	241	2e-13	70.09
Cotton_A_35699	AT5G64440.1	70.8	113	32	1	1	113	495	606	7e-42	164.1
Cotton_A_35710	AT3G50360.1	79.64	167	33	1	5	171	2	167	1.2e-74	273.1
Cotton_A_35804	AT5G45880.1	46.75	154	76	5	13	161	15	167	2e-32	132.9
Cotton_A_35812	AT4G04910.1	79.38	742	137	2	1	729	1	739	0	1166.4
Cotton_A_35817	AT2G21660.1	50.43	115	43	4	56	170	76	176	1e-24	107.8
Cotton_A_35857	AT2G47970.1	67.99	453	103	1	1	453	2	412	3e-174	605.9
Cotton_A_35882	AT3G28770.1	20.86	978	643	31	140	1078	329	1214	8.6e-19	90.89
Cotton_A_35946	AT3G52760.1	72.87	258	64	3	1	253	1	257	3e-107	382.1
Cotton_A_36034	AT5G15380.1	55.31	640	238	10	9	636	18	621	0	675.6
Cotton_A_36102	AT1G51590.1	78.69	563	101	3	1	552	1	555	0	903.3
Cotton_A_36111	AT2G02720.1	53.52	355	147	3	57	393	101	455	5e-109	389
Cotton_A_36273	AT2G13680.1	80.4	1592	305	3	264	1848	331	1922	0	2638.2
Cotton_A_36320	AT3G61040.1	28.51	228	147	5	290	516	259	471	6.1e-20	93.59
Cotton_A_36337	AT1G23240.1	45.86	181	98	0	51	231	23	203	1.7e-43	170.2
Cotton_A_36437	AT4G20980.4	76.92	585	119	7	5	576	6	587	0	902.9
Cotton_A_36444	AT5G36260.1	38.28	478	278	8	11	487	13	474	4.7e-88	319.7
Cotton_A_36502	AT3G28770.1	21.03	252	186	4	78	316	988	1239	2.5e-13	71.25
Cotton_A_36651	AT4G15380.1	23.81	357	234	10	149	484	132	471	3.9e-16	80.88
Cotton_A_36842	AT2G22125.1	80.77	2158	376	8	2	2150	23	2150	0	3306.9
Cotton_A_36879	AT5G56450.1	74.16	329	80	2	1	325	3	330	2e-142	499.6
Cotton_A_36883	AT3G18410.2	79.25	106	22	0	1	106	1	106	5.9e-50	189.5
Cotton_A_36888	AT1G76400.1	67.99	603	193	0	9	611	12	614	0	831.2
Cotton_A_36889	AT1G42960.1	57.87	178	59	3	2	178	3	165	2.6e-48	185.7
Cotton_A_36892	AT3G51880.4	52.12	165	56	3	1	146	1	161	4.5e-39	154.5
Cotton_A_36908	AT2G23140.2	64.66	832	281	8	6	830	1	826	0	995.3
Cotton_A_36980	AT3G61540.1	71.54	520	140	4	1	517	1	515	0	746.1
Cotton_A_37021	AT5G47010.1	32.26	372	221	10	992	1357	650	996	1.1e-39	160.6
Cotton_A_37023	AT1G78050.1	78.55	289	58	2	53	338	40	327	4e-130	458.8
Cotton_A_37310	AT3G02540.3	68.96	422	89	9	1	384	1	418	4e-153	535.4
Cotton_A_37395	AT3G58680.1	82.39	142	25	0	1	142	1	142	4.4e-65	240.7
Cotton_A_37408	AT3G19010.1	22.22	306	221	6	4	295	23	325	1.3e-18	88.2
Cotton_A_37414	AT2G27720.3	53.9	141	48	4	1	138	1	127	3e-31	128.3
Cotton_A_37544	AT5G59880.1	77.27	132	30	0	1	132	8	139	1.1e-59	222.6
Cotton_A_37636	AT4G39860.1	62.42	306	93	6	1	291	1	299	2.4e-96	346.3
Cotton_A_37667	AT4G20140.1	27.9	681	415	13	44	667	574	1235	4.6e-57	217.2
Cotton_A_37675	AT1G44170.2	70.77	479	140	0	8	486	4	482	0	701.4
Cotton_A_37685	AT3G25440.2	29.88	251	153	6	454	698	61	294	4.6e-26	114.4
Cotton_A_37692	AT3G04400.2	36.13	119	68	3	8	122	11	125	1.5e-14	72.4
Cotton_A_37854	AT1G04850.1	79.81	104	20	1	1	103	1	104	1.3e-43	169.1
Cotton_A_37994	AT5G27600.1	28.93	629	374	17	135	748	117	687	1.3e-52	202.6
Cotton_A_38003	AT5G24950.1	34.13	504	305	10	10	499	4	494	1.8e-87	317.8
Cotton_A_38099	AT1G48630.1	26.74	258	163	5	132	382	34	272	5.2e-21	97.06
Cotton_A_38113	AT5G02310.1	52.84	2061	870	28	14	2047	17	2002	0	1967.2
Cotton_A_38155	AT2G13680.1	56.45	2078	737	21	2	2070	5	1923	0	2240.7
Cotton_A_38161	AT4G36690.1	23.48	643	341	19	23	601	5	560	3e-31	131.3
Cotton_A_38186	AT5G19600.1	41.79	536	270	6	35	544	69	588	6e-116	412.5
Cotton_A_38197	AT3G48890.1	71.07	197	50	1	4	200	4	193	9.3e-75	273.9
Cotton_A_38206	AT1G67360.2	51.25	240	101	2	71	294	1	240	3.9e-62	232.6
Cotton_A_38312	AT1G23870.1	59.15	847	329	6	1	834	1	843	0	1027.7
Cotton_A_38429	AT3G07090.1	25.36	138	89	2	3	140	7	130	8.1e-10	58.54
Cotton_A_38472	AT3G47940.1	35.29	119	70	4	68	180	4	121	8.2e-11	62.39
Cotton_A_38484	AT5G38640.1	60.18	663	221	14	1	641	1	642	0	708
Cotton_A_38540	AT5G41950.1	61.56	588	138	10	1	523	1	565	0	665.6
Cotton_A_38609	AT2G37270.2	86.47	207	28	0	5	211	1	207	2.7e-98	352.1
Cotton_A_38612	AT5G06600.2	83.27	1118	134	9	1	1068	1	1115	0	1889.8
Cotton_A_38621	AT4G24680.1	37.28	1620	775	36	1	1581	1	1418	0	900.2
Cotton_A_38654	AT3G50390.1	26.24	221	134	6	147	341	210	427	1.6e-12	68.55
Cotton_A_38707	AT5G49820.1	72.22	216	58	1	34	247	275	490	1.6e-87	316.6
Cotton_A_38754	AT1G65020.1	67.7	322	101	3	1	322	1	319	5e-120	425.2
Cotton_A_38764	AT4G08630.1	50	172	64	3	465	615	660	830	8e-40	159.8
Cotton_A_38778	AT3G19010.1	22.4	250	177	6	3	236	76	324	3.2e-15	76.64
Cotton_A_38838	AT2G02720.1	52.95	457	192	5	1	437	2	455	3e-137	483
Cotton_A_38969	AT3G07820.1	45.87	109	56	2	37	144	33	139	1.2e-21	96.67
Cotton_A_39032	AT1G04900.1	77.59	424	89	4	26	446	22	442	0	669.8
Cotton_A_39069	AT5G43530.1	25.75	602	322	21	207	707	682	1259	2.6e-32	135.2
Cotton_A_39135	AT1G21660.1	50.79	569	223	15	1	558	1	523	1e-131	464.9
Cotton_A_39154	AT1G80660.1	83.18	963	146	3	3	961	4	954	0	1605.9
Cotton_A_39308	AT2G28680.1	76.69	356	83	0	1	356	1	356	2e-163	569.7
Cotton_A_39331	AT1G15690.1	88.21	772	88	2	1	771	1	770	0	1342.8
Cotton_A_39358	AT5G24100.1	39.14	654	334	13	5	643	9	613	2e-115	411.4
Cotton_A_39384	AT1G07040.1	74.21	318	80	1	58	375	54	369	1e-136	480.3
Cotton_A_39441	AT5G42130.1	66.82	425	110	6	1	410	1	409	2e-151	529.6
Cotton_A_39559	AT5G43060.1	40.6	367	184	10	3	350	2	353	3.6e-65	243
Cotton_A_39583	AT4G15380.1	27.68	495	329	12	8	496	13	484	3.9e-45	177.2
Cotton_A_39590	AT3G07820.1	50.62	401	178	6	8	406	7	389	2e-116	413.7
Cotton_A_39621	AT5G48930.1	28.54	403	260	13	1	387	1	391	9.3e-32	132.5
Cotton_A_39652	AT5G57460.1	72.28	635	155	7	1	623	1	626	0	891.3
Cotton_A_39655	AT2G43710.1	75.06	401	95	2	1	396	1	401	1e-177	617.1
Cotton_A_39729	AT1G59900.1	30.94	278	189	2	179	456	94	368	1.1e-36	149.1
Cotton_A_39731	AT3G55600.1	67.08	240	77	2	12	250	2	240	5.3e-86	311.6
Cotton_A_39816	AT1G74150.1	33.05	239	136	7	4	235	62	283	1.2e-30	129
Cotton_A_39852	AT5G58240.1	64.71	170	48	2	41	198	5	174	1.1e-57	217.2
Cotton_A_39938	AT5G48140.1	50.35	141	70	0	40	180	83	223	1.6e-37	149.8
Cotton_A_40089	AT1G24050.1	53.45	174	79	1	2	173	15	188	3.1e-46	178.7
Cotton_A_40188	AT1G05820.1	58.65	532	212	5	1	529	1	527	0	636
Cotton_A_40192	AT3G14040.1	47.76	201	71	2	1	167	245	445	1.8e-48	186
Cotton_A_40196	AT2G43790.1	88.19	398	44	1	1	398	1	395	0	705.7
Cotton_A_40218	AT4G33230.1	27.17	173	113	4	32	202	83	244	6.5e-10	58.54
Cotton_A_40343	AT3G23610.3	36.3	146	92	1	106	251	48	192	8.4e-22	100.5
Cotton_A_40417	AT5G18230.1	65.13	892	254	21	1	884	1	843	0	1053.9
Cotton_A_40455	AT4G36690.3	31.88	138	75	4	847	971	5	136	3.8e-10	62
Cotton_A_40505	AT1G43190.2	31.64	354	191	13	17	342	5	335	9.2e-35	142.5
Cotton_A_40523	AT2G43710.2	79.88	343	68	1	3	344	59	401	1e-168	586.6
Cotton_A_40558	AT5G35080.1	59.12	274	95	4	2	274	5	262	5.8e-90	325.1
Cotton_A_40559	AT2G33220.1	88.81	143	16	0	1	143	1	143	6.2e-75	273.5
Cotton_A_40565	AT3G10360.1	36.73	1029	520	29	35	1004	31	987	1e-146	515.4
Cotton_A_40590	AT3G20970.1	36.08	97	59	2	72	166	186	281	2.8e-11	63.16
Cotton_A_40708	AT5G19050.1	78.03	355	61	3	5	356	21	361	2e-156	546.6
Cotton_A_40822	AT1G74960.3	65.69	411	139	1	1	409	129	539	7e-164	571.2
Cotton_A_40825	AT1G52570.1	81.97	782	140	1	15	795	29	810	0	1369.8
Cotton_A_40863	AT1G10385.1	34.33	737	448	13	18	740	39	753	1e-100	362.5
Cotton_A_40944	AT1G49490.1	23.46	358	232	12	83	405	438	788	1.1e-10	62.39
Cotton_A_41028	AT2G38840.1	31.25	368	225	10	52	412	42	388	5.2e-37	151.4
Cotton_A_41140	AT5G36260.1	27.91	369	225	12	157	495	76	433	1.9e-36	148.3
Cotton_A_41225	AT1G61730.1	28.95	190	123	4	43	230	76	255	8.9e-16	79.34
Cotton_A_41297	AT3G53110.1	62.82	503	166	8	1	501	11	494	8e-176	611.3
Cotton_A_41305	AT3G15010.2	36.56	320	173	5	1	306	1	304	5.4e-50	192.6
Cotton_A_41309	AT5G07830.1	46.29	553	275	7	1	542	1	542	1e-141	497.7
Cotton_D_gene_10000106	AT1G69940.1	55.59	358	150	4	14	371	13	361	5e-115	408.7
Cotton_D_gene_10000153	AT3G14040.1	55.81	301	128	4	19	317	67	364	9.8e-94	337.8
Cotton_D_gene_10000255	AT3G15410.2	29.44	214	134	5	220	431	353	551	5.3e-13	70.86
Cotton_D_gene_10000384	AT3G59770.1	70.58	1635	464	11	4	1630	5	1630	0	2320
Cotton_D_gene_10000394	AT3G28770.1	27.78	198	124	5	374	567	924	1106	2.4e-11	65.08
Cotton_D_gene_10000591	AT4G12340.1	48.62	181	82	3	1	181	1	170	2.5e-43	169.1
Cotton_D_gene_10000635	AT4G33650.1	73.68	813	176	9	9	802	13	806	0	1134
Cotton_D_gene_10000742	AT4G13850.2	42.57	101	54	3	55	155	34	130	3.7e-13	68.55
Cotton_D_gene_10000782	AT1G26560.1	49.07	485	227	7	33	507	32	506	3e-137	483.4
Cotton_D_gene_10000798	AT1G26560.1	48.12	478	212	7	32	476	32	506	2e-127	450.7
Cotton_D_gene_10000841	AT3G47520.1	75.55	409	89	5	5	412	3	401	2e-167	582.8
Cotton_D_gene_10000863	AT5G45880.1	44.59	157	81	5	10	161	12	167	5.6e-31	127.9
Cotton_D_gene_10000974	AT4G31300.3	90.48	231	22	0	3	233	1	231	2e-122	432.6
Cotton_D_gene_10001084	AT1G79870.1	47.47	297	154	2	29	325	18	312	4.8e-72	265.8
Cotton_D_gene_10001086	AT1G79870.1	47.47	297	154	2	29	325	18	312	6.3e-72	265.4
Cotton_D_gene_10001262	AT4G12770.1	52.87	1010	321	30	1	974	1	891	0	860.1
Cotton_D_gene_10001339	AT3G59510.1	50.86	405	190	3	8	406	9	410	6e-116	412.1
Cotton_D_gene_10001340	AT1G08470.1	42.57	404	211	8	17	417	5	390	8.8e-85	308.5
Cotton_D_gene_10001371	AT3G28770.1	19.24	1580	1050	50	45	1523	435	1889	2e-19	94.36
Cotton_D_gene_10001420	AT1G03090.2	26.5	766	427	17	46	749	38	729	3.1e-58	223
Cotton_D_gene_10001454	AT4G16830.1	54.76	378	136	12	1	366	1	355	2.8e-92	333.2
Cotton_D_gene_10001471	AT5G13490.2	83.2	387	61	2	84	469	2	385	0	647.9
Cotton_D_gene_10001830	AT5G11490.1	81.35	842	139	7	1	827	1	839	0	1354
Cotton_D_gene_10002083	AT5G03340.1	34.72	579	319	14	578	1131	233	777	3.2e-77	285
Cotton_D_gene_10002240	AT3G19010.1	35.12	299	177	5	40	323	27	323	1.2e-46	181.4
Cotton_D_gene_10002311	AT1G25375.1	64.47	349	122	1	2	350	126	472	8e-127	448
Cotton_D_gene_10002461	AT5G20680.3	29.09	165	105	5	63	220	381	540	5.3e-11	62.39
Cotton_D_gene_10002483	AT3G11130.1	82.24	805	118	6	697	1481	906	1705	0	1288.1
Cotton_D_gene_10002556	AT1G30050.1	48.87	442	137	13	1	411	1	384	2.2e-89	323.9
Cotton_D_gene_10002752	AT2G01320.4	31.87	568	363	11	62	618	51	605	7.2e-74	273.1
Cotton_D_gene_10002775	AT5G51120.1	43.3	97	52	3	505	600	88	182	1.5e-13	72.79
Cotton_D_gene_10002809	AT3G61050.2	76.03	509	107	3	1	495	1	508	0	776.2
Cotton_D_gene_10002992	AT4G01070.1	27.16	475	292	14	7	449	8	460	1.3e-39	158.7
Cotton_D_gene_10003113	AT1G30470.2	66.99	718	214	11	25	734	45	747	0	936.8
Cotton_D_gene_10003214	AT5G28680.1	56.92	65	24	2	437	501	740	800	1.6e-12	68.94
Cotton_D_gene_10003685	AT5G63980.1	44.41	358	172	8	8	365	57	387	2.7e-77	283.5
Cotton_D_gene_10003777	AT5G24950.1	23.02	443	299	18	31	443	32	462	1e-12	69.32
Cotton_D_gene_10003790	AT4G11820.2	82.44	467	74	2	1	465	1	461	0	788.9
Cotton_D_gene_10003841	AT4G08630.1	39.69	257	117	8	92	316	334	584	9.4e-41	162.5
Cotton_D_gene_10004018	AT4G00290.1	64.55	426	143	4	114	537	70	489	6e-159	555.4
Cotton_D_gene_10004043	AT5G26700.1	57.49	207	85	1	12	218	10	213	5.3e-68	251.5
Cotton_D_gene_10004095	AT4G17530.1	72.02	218	43	1	1	218	1	200	3e-87	315.5
Cotton_D_gene_10004220	AT3G09630.1	82.51	406	71	0	1	406	1	406	0	691.8
Cotton_D_gene_10004269	AT1G06670.1	32.67	404	250	9	603	989	551	949	8.9e-45	177.2
Cotton_D_gene_10004474	AT3G09930.1	53.5	357	159	5	1	354	1	353	5e-105	375.6
Cotton_D_gene_10004506	AT5G16300.1	65.04	1064	340	11	3	1050	18	1065	0	1333.9
Cotton_D_gene_10004551	AT5G65940.1	74.15	383	94	3	1	383	1	378	3e-160	559.3
Cotton_D_gene_10004751	AT3G56130.1	54.79	292	117	4	1	290	1	279	1.2e-79	290.8
Cotton_D_gene_10005074	AT5G45880.1	44.81	154	80	4	13	162	15	167	1.2e-29	123.6
Cotton_D_gene_10005378	AT3G25230.1	56.1	549	231	5	11	557	10	550	7e-171	595.1
Cotton_D_gene_10005497	AT2G27210.1	62.71	936	273	10	10	872	74	1006	0	1119.4
Cotton_D_gene_10005777	AT2G26590.3	70.23	299	86	2	4	300	2	299	3e-118	419.1
Cotton_D_gene_10005790	AT5G47000.1	41.08	297	167	6	12	302	32	326	4.9e-55	209.1
Cotton_D_gene_10005876	AT1G16210.1	75.89	224	54	0	1	224	5	228	1e-99	357.1
Cotton_D_gene_10005920	AT1G07990.1	65.92	851	238	14	1	848	1	802	0	1066.6
Cotton_D_gene_10006085	AT2G33340.2	27.27	253	166	8	47	286	263	510	2.2e-14	73.94
Cotton_D_gene_10006109	AT1G29750.2	47.6	292	148	4	317	605	663	952	9.9e-68	254.2
Cotton_D_gene_10006266	AT3G50670.1	61.67	480	104	12	1	471	1	409	7e-158	551.6
Cotton_D_gene_10006393	AT5G60670.1	89.16	166	18	0	1	166	1	166	2.8e-83	301.6
Cotton_D_gene_10006602	AT3G15010.2	38.11	391	175	11	120	499	32	366	2.2e-61	231.1
Cotton_D_gene_10006681	AT5G16970.1	39.53	344	199	6	8	348	5	342	3.4e-63	236.5
Cotton_D_gene_10006843	AT3G10650.1	37.68	1388	691	42	2	1297	4	1309	0	661.4
Cotton_D_gene_10007175	AT1G65240.1	30.8	263	150	10	65	302	39	294	2.5e-27	117.1
Cotton_D_gene_10007534	AT5G28050.2	85.09	161	24	0	140	300	44	204	2.3e-78	286.6
Cotton_D_gene_10007607	AT3G23750.1	47.98	942	446	18	10	928	8	928	0	792
Cotton_D_gene_10007608	AT3G27740.2	28.64	206	133	6	70	274	163	355	6.7e-16	78.95
Cotton_D_gene_10007693	AT4G32640.2	69.02	1117	300	17	1	1108	1	1080	0	1492.2
Cotton_D_gene_10007707	AT4G08310.1	47.41	424	181	8	2	415	11	402	3.1e-93	336.7
Cotton_D_gene_10007778	AT2G05710.1	82.23	422	75	0	236	657	569	990	0	731.1
Cotton_D_gene_10007912	AT1G47980.1	54.79	303	133	3	5	305	9	309	1.9e-86	313.5
Cotton_D_gene_10007919	AT5G27540.2	76.96	638	146	1	7	644	12	648	0	1006.5
Cotton_D_gene_10008083	AT4G05160.1	38.24	544	314	9	17	548	11	544	3e-104	373.6
Cotton_D_gene_10008088	AT1G27930.1	65	280	93	3	14	288	7	286	1e-108	387.1
Cotton_D_gene_10008334	AT4G39860.1	61.51	304	99	5	1	291	1	299	1.5e-95	343.6
Cotton_D_gene_10008379	AT5G20230.1	33.51	191	107	6	9	182	8	195	9.4e-20	90.89
Cotton_D_gene_10008445	AT3G10370.1	80.85	632	114	4	4	633	2	628	0	1028.9
Cotton_D_gene_10008480	AT3G10380.1	69.01	555	164	4	1	548	1	554	0	748.8
Cotton_D_gene_10008545	AT5G16390.1	58.74	286	105	6	2	282	3	280	3.7e-78	285.8
Cotton_D_gene_10008896	AT3G61040.1	20.36	496	332	12	20	497	6	456	1e-16	82.8
Cotton_D_gene_10009065	AT1G23870.1	77.6	866	186	4	1	859	1	865	0	1390.9
Cotton_D_gene_10009147	AT3G21400.1	58.06	186	71	4	1	180	1	185	1e-52	200.3
Cotton_D_gene_10009513	AT3G28770.1	18.06	1556	1036	40	73	1549	110	1505	2.5e-27	119.8
Cotton_D_gene_10009518	AT3G55620.1	92.24	245	19	0	46	290	1	245	1e-130	459.9
Cotton_D_gene_10009533	AT3G06860.1	79.01	710	149	0	5	714	6	715	0	1151.7
Cotton_D_gene_10009773	AT4G12340.1	52.22	180	76	4	1	180	1	170	1.9e-43	169.5
Cotton_D_gene_10009857	AT4G17890.1	65.62	445	109	8	2	436	3	413	1e-154	540.4
Cotton_D_gene_10009883	AT5G46940.1	36.42	173	107	2	6	176	4	175	1.7e-28	119.8
Cotton_D_gene_10009894	AT5G59810.1	31.21	769	440	22	2	728	57	778	1.7e-84	308.5
Cotton_D_gene_10009971	AT3G01120.1	75.18	564	113	5	1	538	1	563	0	820.1
Cotton_D_gene_10010094	AT5G01410.1	91.59	309	26	0	1	309	1	309	4e-161	561.6
Cotton_D_gene_10010164	AT5G24100.1	40.75	616	333	9	5	601	11	613	8e-125	442.2
Cotton_D_gene_10010186	AT5G19580.1	51.24	564	255	12	75	632	45	594	5e-157	549.3
Cotton_D_gene_10010202	AT5G44150.1	39.19	421	183	14	2	415	1	355	5.5e-63	236.1
Cotton_D_gene_10010204	AT5G60160.1	79.7	473	79	2	7	462	4	476	0	773.5
Cotton_D_gene_10010323	AT3G51000.1	30.04	223	139	4	4	210	5	226	3.2e-23	104
Cotton_D_gene_10010327	AT3G51000.1	37.22	317	186	7	4	310	5	318	7.6e-56	211.8
Cotton_D_gene_10010484	AT3G08910.1	76.99	339	61	4	1	339	1	322	3e-151	528.9
Cotton_D_gene_10010490	AT3G51880.3	61.05	172	66	1	1	172	1	171	1e-54	206.8
Cotton_D_gene_10010595	AT5G42170.1	43.47	329	176	2	16	337	35	360	5.5e-74	272.3
Cotton_D_gene_10010704	AT3G05970.1	31.8	239	137	6	162	392	468	688	1.4e-23	105.1
Cotton_D_gene_10010706	AT3G23270.1	31.74	356	201	11	60	390	253	591	6.6e-34	139.4
Cotton_D_gene_10010806	AT5G14030.4	62.56	195	70	2	1	193	1	194	1.2e-62	233.4
Cotton_D_gene_10010938	AT3G10180.1	20.75	617	417	16	181	755	620	1206	1.9e-22	102.4
Cotton_D_gene_10011049	AT4G31840.1	34.75	118	68	4	15	123	8	125	3.6e-14	71.25
Cotton_D_gene_10011093	AT5G20830.2	68.56	811	250	3	1	809	1	808	0	1134
Cotton_D_gene_10011213	AT5G45880.1	42.33	163	78	5	14	171	16	167	4.5e-27	115.2
Cotton_D_gene_10011236	AT4G15380.1	20.71	425	304	10	101	504	88	500	2.6e-17	84.73
Cotton_D_gene_10011290	AT1G29750.2	42.56	336	188	3	425	756	626	960	4.7e-64	240.7
Cotton_D_gene_10011333	AT4G34110.1	39.11	629	327	13	22	621	26	627	6e-107	382.9
Cotton_D_gene_10011379	AT1G79830.3	60.54	991	315	14	1	951	1	955	0	1032.7
Cotton_D_gene_10011392	AT3G16050.1	69.31	303	89	3	3	302	10	311	8e-124	437.6
Cotton_D_gene_10011406	AT1G67360.2	50.83	240	114	2	5	240	1	240	4.6e-63	235.3
Cotton_D_gene_10011430	AT2G36290.1	65.89	343	116	1	31	372	15	357	4e-141	495.4
Cotton_D_gene_10011498	AT5G24950.1	30.17	517	327	11	1	506	1	494	7.9e-70	259.2
Cotton_D_gene_10011512	AT2G21660.1	54.37	103	34	2	89	191	87	176	1e-24	107.8
Cotton_D_gene_10011568	AT1G52360.2	85.65	878	115	2	3	869	93	970	0	1556.6
Cotton_D_gene_10011831	AT4G38630.1	60.25	395	121	7	279	649	4	386	7e-125	442.6
Cotton_D_gene_10012221	AT1G29250.1	74.44	133	30	2	1	132	1	130	3.2e-48	184.5
Cotton_D_gene_10012222	AT5G57870.2	67.43	789	229	8	1	774	1	776	0	1027.3
Cotton_D_gene_10012349	AT1G76810.1	62.02	1348	394	28	26	1342	19	1279	0	1476.5
Cotton_D_gene_10012391	AT5G64220.2	28.94	615	342	15	322	860	403	998	1.9e-53	205.7
Cotton_D_gene_10012428	AT2G35490.1	48.41	252	128	1	83	334	125	374	4.2e-63	236.1
Cotton_D_gene_10012453	AT1G33140.1	84.02	194	31	0	1	194	1	194	2.2e-91	328.9
Cotton_D_gene_10012505	AT3G18190.1	90.99	533	48	0	1	533	4	536	0	946.4
Cotton_D_gene_10012773	AT4G31120.1	72.48	665	153	3	1	658	1	642	0	993.4
Cotton_D_gene_10012797	AT2G25670.2	53.82	327	135	8	1	320	1	318	2.2e-82	300.1
Cotton_D_gene_10012823	AT4G29010.1	68.62	717	216	2	1	712	9	721	0	999.2
Cotton_D_gene_10013199	AT3G57410.1	60.16	1019	296	12	1	1012	1	916	0	1176.8
Cotton_D_gene_10013235	AT3G07170.1	59.7	201	67	7	1	199	1	189	8.8e-57	214.2
Cotton_D_gene_10013237	AT1G04850.1	61.18	304	115	1	2	302	110	413	3e-106	379.4
Cotton_D_gene_10013238	AT3G07170.1	59.62	208	77	4	1	207	1	202	4e-62	231.9
Cotton_D_gene_10013253	AT4G10260.1	76.8	319	74	0	6	324	2	320	2e-144	506.1
Cotton_D_gene_10013417	AT1G31730.1	70.08	909	218	17	1	891	66	938	0	1184.9
Cotton_D_gene_10014287	AT1G79640.2	41.56	308	145	5	10	285	3	307	4.1e-62	233.4
Cotton_D_gene_10014342	AT2G22560.1	50.71	631	268	14	1	601	1	618	1e-148	522.3
Cotton_D_gene_10014443	AT1G20130.2	42.24	116	61	5	36	146	92	206	2.5e-15	76.26
Cotton_D_gene_10014580	AT2G05990.2	74.16	387	99	1	1	386	1	387	3e-158	552.4
Cotton_D_gene_10014752	AT5G36160.1	58.27	417	174	0	2	418	3	419	3e-148	519.6
Cotton_D_gene_10014805	AT5G65110.1	83.89	689	107	3	2	688	6	692	0	1183.3
Cotton_D_gene_10014972	AT5G43330.1	81.38	333	55	2	1	327	1	332	1e-152	533.5
Cotton_D_gene_10015223	AT1G75950.1	45.63	160	80	3	7	162	4	160	2.5e-34	139
Cotton_D_gene_10015281	AT4G30920.1	79.58	529	103	1	34	557	54	582	0	844.7
Cotton_D_gene_10015325	AT5G43530.1	31.58	171	111	3	605	773	1106	1272	1.1e-21	100.9
Cotton_D_gene_10015422	AT4G11740.1	52.45	591	217	18	1	554	1	564	1e-136	481.1
Cotton_D_gene_10015553	AT4G13930.1	87.34	482	50	1	1	482	1	471	0	874.8
Cotton_D_gene_10015562	AT3G07320.1	51.8	444	208	3	2	444	22	460	4e-136	479.2
Cotton_D_gene_10015570	AT3G25230.1	76.13	553	127	4	1	551	1	550	0	846.3
Cotton_D_gene_10015579	AT1G79750.1	77.97	649	136	3	1	645	1	646	0	1008.1
Cotton_D_gene_10015622	AT2G21870.1	68.88	241	74	1	1	241	1	240	6.1e-92	331.3
Cotton_D_gene_10015779	AT3G62940.3	26.69	266	145	10	164	402	89	331	6.2e-10	60.46
Cotton_D_gene_10015878	AT3G52140.1	33.61	607	349	7	716	1284	787	1377	9.7e-90	327.4
Cotton_D_gene_10015885	AT5G24950.1	29.94	481	310	9	36	511	32	490	5e-64	240
Cotton_D_gene_10015943	AT1G01090.1	81.29	433	73	6	1	430	1	428	0	694.1
Cotton_D_gene_10016000	AT2G19010.1	44.48	353	178	5	12	361	6	343	2.7e-85	310.1
Cotton_D_gene_10016047	AT4G30480.2	53.53	241	94	4	1	227	1	237	6.2e-63	235
Cotton_D_gene_10016213	AT1G35720.1	38.04	276	143	8	6	270	16	274	1.5e-40	161
Cotton_D_gene_10016214	AT1G35720.1	43.67	316	174	2	26	340	1	313	1.8e-69	257.3
Cotton_D_gene_10016331	AT2G40620.1	45.28	307	125	9	5	311	28	291	1.7e-53	204.1
Cotton_D_gene_10016630	AT3G11210.1	61.92	239	84	2	1	232	1	239	1.4e-85	310.1
Cotton_D_gene_10016666	AT3G50050.1	26.45	363	222	17	94	429	93	437	2.7e-20	94.36
Cotton_D_gene_10016754	AT5G17050.1	46.76	447	228	5	10	446	12	458	4e-117	416
Cotton_D_gene_10017099	AT3G03960.1	81.01	553	97	2	1	550	2	549	0	889.8
Cotton_D_gene_10017461	AT4G25720.1	61.89	286	106	2	10	293	35	319	6e-103	368.2
Cotton_D_gene_10017498	AT1G33680.1	43.17	834	302	27	1	734	1	762	7e-163	568.9
Cotton_D_gene_10017682	AT5G35430.1	52.05	855	340	9	1	854	1	786	0	794.7
Cotton_D_gene_10017736	AT4G22670.1	63.72	441	94	5	1	375	1	441	4e-151	528.9
Cotton_D_gene_10017750	AT5G46230.1	39.42	137	83	0	10	146	7	143	3.2e-28	118.6
Cotton_D_gene_10017786	AT2G43950.1	65.62	349	95	5	1	330	1	343	9e-127	447.6
Cotton_D_gene_10017798	AT3G28770.1	21.57	677	424	21	3	608	918	1558	2.1e-26	116.3
Cotton_D_gene_10017895	AT1G48830.2	80.63	191	37	0	108	298	1	191	8.5e-89	321.2
Cotton_D_gene_10018040	AT3G13530.1	74.41	1387	299	17	1	1370	21	1368	0	1921
Cotton_D_gene_10018041	AT3G17820.1	83.85	353	57	0	1	353	1	353	0	637.1
Cotton_D_gene_10018328	AT2G28470.2	51.95	564	250	8	33	583	179	734	7e-171	595.1
Cotton_D_gene_10018334	AT1G62020.1	84.33	1219	182	6	1	1213	1	1216	0	2128.6
Cotton_D_gene_10018335	AT1G62020.1	83.42	1218	195	5	1	1213	1	1216	0	2112.4
Cotton_D_gene_10018406	AT5G66140.1	90.48	252	21	2	1	251	1	250	1e-123	436.4
Cotton_D_gene_10018415	AT1G20200.1	63.79	116	34	2	570	677	360	475	8.1e-33	136.7
Cotton_D_gene_10018500	AT2G22795.1	28.72	592	348	20	1	531	1	579	2.8e-54	207.6
Cotton_D_gene_10018569	AT4G20050.2	64.83	472	137	4	38	505	33	479	2e-168	587
Cotton_D_gene_10018578	AT4G08630.1	41.72	326	151	8	99	394	305	621	3.7e-61	229.9
Cotton_D_gene_10018611	AT1G48090.1	63.08	1005	274	7	1	916	3150	4146	0	1203.3
Cotton_D_gene_10018942	AT5G56030.1	93.14	700	46	2	1	699	1	699	0	1298.9
Cotton_D_gene_10018948	AT1G62390.1	66.67	768	225	10	1	757	1	748	0	978.8
Cotton_D_gene_10019056	AT5G10090.1	25.33	379	232	9	646	1024	238	565	3.2e-22	102.4
Cotton_D_gene_10019152	AT3G55410.1	88.2	1017	119	1	1	1017	1	1016	0	1857
Cotton_D_gene_10019205	AT4G27270.1	88.02	192	23	0	1	192	12	203	8e-99	353.6
Cotton_D_gene_10019269	AT5G61660.1	38.53	109	53	3	85	189	32	130	9.5e-14	71.63
Cotton_D_gene_10019373	AT3G09880.1	63.51	496	169	3	2	497	1	484	8e-179	621.3
Cotton_D_gene_10019437	AT5G66760.1	34.29	592	318	16	89	642	50	608	9.6e-76	279.3
Cotton_D_gene_10019449	AT1G23800.1	74.91	534	130	1	1	530	1	534	0	839
Cotton_D_gene_10019826	AT1G78570.1	83.13	670	109	2	5	674	4	669	0	1162.1
Cotton_D_gene_10020114	AT5G44820.1	38.44	307	176	5	29	334	68	362	1.8e-59	224.2
Cotton_D_gene_10020429	AT3G57810.1	68.97	203	60	2	26	225	72	274	1.2e-78	287
Cotton_D_gene_10020451	AT5G06830.1	68.5	565	162	5	1	565	1	549	0	743.4
Cotton_D_gene_10020570	AT2G36190.1	64.64	526	172	6	7	520	64	587	0	716.1
Cotton_D_gene_10020661	AT1G74960.3	60.28	423	156	3	19	431	83	503	6e-151	528.5
Cotton_D_gene_10020718	AT5G03160.1	76.73	477	102	4	14	488	13	482	0	727.6
Cotton_D_gene_10020834	AT4G09360.1	25.64	234	162	5	168	397	9	234	5.3e-12	68.94
Cotton_D_gene_10020840	AT1G78570.1	88.04	669	78	1	1	667	1	669	0	1230.3
Cotton_D_gene_10020871	AT1G78870.2	96.73	153	5	0	1	153	1	153	4.9e-84	303.9
Cotton_D_gene_10020924	AT1G56070.1	92.88	843	60	0	1	843	1	843	0	1588.9
Cotton_D_gene_10020942	AT3G62710.1	55.92	633	240	10	16	619	28	650	0	683.3
Cotton_D_gene_10020948	AT3G44110.1	83.18	422	65	4	1	418	1	420	0	722.6
Cotton_D_gene_10020955	AT3G10640.1	68.48	276	43	4	1	274	1	234	2.8e-99	355.9
Cotton_D_gene_10021027	AT3G07320.1	57.61	460	190	3	5	462	4	460	8e-156	544.7
Cotton_D_gene_10021132	AT1G20130.2	38.84	121	69	3	62	178	26	145	4.5e-16	78.57
Cotton_D_gene_10021168	AT4G14455.1	62.6	131	47	1	7	137	2	130	2.8e-45	174.9
Cotton_D_gene_10021193	AT2G22795.1	30.15	325	193	12	3	294	394	717	3.4e-17	84.73
Cotton_D_gene_10021218	AT3G28770.1	19.38	970	676	28	361	1285	581	1489	2.6e-14	76.26
Cotton_D_gene_10021286	AT4G20020.2	39.53	215	110	8	1	206	3	206	8.3e-31	127.9
Cotton_D_gene_10021313	AT4G02510.1	51.62	1079	447	18	124	1155	453	1503	0	995
Cotton_D_gene_10021366	AT5G61170.1	87.93	116	14	0	13	128	28	143	1.4e-56	212.2
Cotton_D_gene_10021475	AT1G63220.1	45.81	155	69	4	1	151	1	144	9.9e-29	120.2
Cotton_D_gene_10021686	AT5G62530.1	81.12	556	103	2	1	554	1	556	0	951
Cotton_D_gene_10021846	AT5G06060.1	28.24	262	175	6	3	259	7	260	4.1e-23	102.8
Cotton_D_gene_10021886	AT3G52760.1	73.64	258	62	3	1	253	1	257	5e-108	384.8
Cotton_D_gene_10021932	AT1G23800.1	71.91	509	117	3	1	483	26	534	0	750.4
Cotton_D_gene_10022044	AT5G35700.1	74.62	666	147	6	1	648	1	662	0	983
Cotton_D_gene_10022196	AT2G38040.2	53.34	733	299	10	26	719	7	735	0	715.7
Cotton_D_gene_10022237	AT2G45440.1	79.73	365	74	0	1	365	1	365	7e-179	620.9
Cotton_D_gene_10022303	AT1G56340.1	82.14	420	65	1	8	417	6	425	0	744.2
Cotton_D_gene_10022304	AT1G56340.1	80.14	428	67	2	12	429	6	425	0	731.1
Cotton_D_gene_10022351	AT5G61140.2	24.35	464	257	15	91	517	523	929	3.1e-20	95.52
Cotton_D_gene_10022362	AT4G31480.2	84.81	948	136	1	1	940	1	948	0	1597
Cotton_D_gene_10022385	AT3G06720.2	80.82	537	95	3	1	534	1	532	0	876.7
Cotton_D_gene_10022686	AT1G74920.1	84.63	501	77	0	1	501	1	501	0	903.3
Cotton_D_gene_10022705	AT3G18040.1	30.12	322	180	9	872	1176	20	313	8.4e-28	120.9
Cotton_D_gene_10022727	AT3G58610.3	88.91	514	57	0	7	520	78	591	0	926.4
Cotton_D_gene_10022781	AT3G02830.1	38.28	337	173	7	89	403	25	348	5.5e-69	256.1
Cotton_D_gene_10022952	AT3G25230.1	81.57	548	99	2	3	549	4	550	0	902.1
Cotton_D_gene_10023052	AT3G49010.3	83.5	206	34	0	2	207	1	206	3e-101	361.7
Cotton_D_gene_10023106	AT3G59770.1	63.94	1650	534	21	316	1936	7	1624	0	2048.5
Cotton_D_gene_10023112	AT2G43790.1	87.63	396	48	1	1	396	1	395	0	700.7
Cotton_D_gene_10023259	AT1G02790.1	37.15	358	202	7	12	361	42	384	7.8e-67	248.8
Cotton_D_gene_10023418	AT3G52600.1	53.17	583	244	11	10	567	8	586	8e-175	608.2
Cotton_D_gene_10023487	AT1G71780.1	58.59	128	49	2	7	134	18	141	1.2e-36	147.1
Cotton_D_gene_10023825	AT1G18460.1	24.94	389	215	13	6	346	302	661	5.4e-11	63.16
Cotton_D_gene_10023827	AT1G18460.1	25.49	357	196	12	3	312	283	616	2.6e-19	90.89
Cotton_D_gene_10023991	AT5G17920.2	87.92	770	88	1	1	770	1	765	0	1359
Cotton_D_gene_10024016	AT3G10220.1	70.37	243	68	2	3	244	4	243	3.8e-97	348.6
Cotton_D_gene_10024129	AT3G09200.1	76.07	326	64	3	2	321	1	318	5e-135	474.9
Cotton_D_gene_10024317	AT4G17040.1	77.74	310	60	3	1	306	1	305	7e-131	461.1
Cotton_D_gene_10024339	AT3G60190.1	79.01	624	120	2	1	613	1	624	0	996.5
Cotton_D_gene_10024389	AT5G46860.1	79.12	273	52	2	1	273	1	268	2e-115	409.5
Cotton_D_gene_10024426	AT5G53400.1	50.82	305	107	4	1	265	1	302	1.8e-79	290
Cotton_D_gene_10024465	AT5G26667.1	61.14	193	74	1	12	203	12	204	5.6e-63	235.3
Cotton_D_gene_10024506	AT5G07440.2	86.62	411	55	0	1	411	1	411	0	751.5
Cotton_D_gene_10024596	AT2G31810.1	73.77	408	107	0	75	482	81	488	3e-172	599.4
Cotton_D_gene_10024605	AT3G55120.1	69.01	213	66	0	2	214	11	223	5.2e-82	298.1
Cotton_D_gene_10024663	AT3G08530.1	83.37	806	110	9	659	1448	906	1703	0	1306.6
Cotton_D_gene_10024695	AT3G60190.1	82.05	624	103	2	1	615	1	624	0	1038.9
Cotton_D_gene_10024696	AT5G26667.3	85.86	191	27	0	7	197	12	202	7.6e-92	330.5
Cotton_D_gene_10024794	AT3G12390.1	78.11	201	43	1	8	208	4	203	9.2e-83	300.4
Cotton_D_gene_10024877	AT4G26965.1	64.13	184	57	3	1	175	1	184	8.6e-65	240.4
Cotton_D_gene_10025141	AT2G05990.2	73.13	387	86	2	1	369	1	387	4e-151	528.9
Cotton_D_gene_10025250	AT2G29560.1	71.03	535	93	2	1	535	1	473	0	743.4
Cotton_D_gene_10025253	AT5G20710.1	54.85	824	290	11	6	756	9	823	0	896
Cotton_D_gene_10025297	AT1G07890.8	74.8	246	62	0	4	249	1	246	5e-109	389
Cotton_D_gene_10025305	AT1G07990.1	67.7	839	211	14	1	823	8	802	0	1058.9
Cotton_D_gene_10025431	AT5G64160.1	58.17	251	77	7	1	247	1	227	1.1e-72	267.3
Cotton_D_gene_10025490	AT3G18860.1	70.09	789	204	2	4	791	3	760	0	1140.2
Cotton_D_gene_10025494	AT1G44910.1	47.79	1061	431	20	16	1058	3	958	0	901.7
Cotton_D_gene_10025541	AT1G71220.1	68.48	1047	275	9	440	1434	570	1613	0	1433.7
Cotton_D_gene_10025749	AT4G12770.2	44.23	416	150	12	968	1306	477	887	1.4e-76	283.1
Cotton_D_gene_10025889	AT4G34200.1	76.21	597	133	2	5	592	7	603	0	880.2
Cotton_D_gene_10025929	AT1G44910.1	60.73	1016	319	19	23	1021	6	958	0	1155.6
Cotton_D_gene_10026019	AT3G09350.1	74.46	368	89	2	1	368	1	363	7e-155	541.2
Cotton_D_gene_10026043	AT2G37770.2	78.79	330	55	1	1	330	1	315	1e-154	540.4
Cotton_D_gene_10026156	AT2G37270.2	88.35	206	24	0	4	209	2	207	1.4e-99	356.3
Cotton_D_gene_10026174	AT3G61040.1	29.79	235	123	7	339	563	282	484	7e-22	100.1
Cotton_D_gene_10026297	AT2G25950.1	85.78	204	28	1	1	203	1	204	6e-101	360.9
Cotton_D_gene_10026333	AT5G11900.1	79.9	199	37	2	1	198	1	197	2.8e-89	322
Cotton_D_gene_10026421	AT1G09780.1	84.6	552	83	1	8	557	6	557	0	950.7
Cotton_D_gene_10026552	AT3G42790.1	72.73	242	64	2	9	250	10	249	1e-105	377.1
Cotton_D_gene_10026632	AT3G27300.3	80.78	515	90	3	1	507	1	514	0	836.6
Cotton_D_gene_10026664	AT1G06210.1	36.73	392	216	9	8	383	5	380	2.4e-60	227.3
Cotton_D_gene_10026697	AT5G16510.2	71.76	347	97	1	1	346	1	347	2e-152	533.1
Cotton_D_gene_10026798	AT5G20710.1	58.31	698	241	7	6	662	9	697	0	838.6
Cotton_D_gene_10026859	AT4G29340.1	72.18	133	34	1	1	130	1	133	7.1e-56	209.9
Cotton_D_gene_10026997	AT5G63980.1	78.19	353	71	5	1	347	55	407	2e-150	526.6
Cotton_D_gene_10027063	AT3G02090.1	78.53	531	111	1	1	528	1	531	0	842.8
Cotton_D_gene_10027202	AT3G06720.2	80.82	537	95	3	1	534	1	532	0	874
Cotton_D_gene_10027230	AT1G02560.1	74.41	297	33	3	1	255	1	296	1e-117	416.8
Cotton_D_gene_10027426	AT4G40020.1	26.67	495	334	7	326	819	57	523	4.1e-42	167.9
Cotton_D_gene_10027548	AT4G20140.1	31.09	949	569	29	38	962	23	910	9.1e-89	323.2
Cotton_D_gene_10027566	AT4G20140.1	30.08	236	142	4	40	252	226	461	1.1e-19	91.28
Cotton_D_gene_10027666	AT3G28770.1	25.17	302	191	10	135	426	791	1067	8.6e-14	72.79
Cotton_D_gene_10027782	AT4G33390.1	23.21	586	396	16	6	564	135	693	1.9e-25	112.1
Cotton_D_gene_10027841	AT5G05010.2	76.74	533	111	8	1	527	2	527	0	793.1
Cotton_D_gene_10028237	AT5G56350.1	87.65	494	60	1	9	501	5	498	0	868.6
Cotton_D_gene_10028409	AT4G35450.5	40	110	66	0	25	134	232	341	5.6e-16	77.8
Cotton_D_gene_10028507	AT2G46580.1	65.33	199	68	1	1	199	1	198	5.4e-77	281.2
Cotton_D_gene_10028662	AT4G26510.2	77.02	470	96	3	5	466	3	468	0	732.3
Cotton_D_gene_10028863	AT2G19770.1	73.88	134	33	1	1	132	1	134	1.8e-59	221.9
Cotton_D_gene_10028958	AT5G17050.1	56.82	447	188	3	6	447	10	456	7e-150	525
Cotton_D_gene_10029049	AT3G06860.1	77.02	718	164	1	1	718	1	717	0	1129.4
Cotton_D_gene_10029083	AT1G66070.2	66.96	227	69	3	1	222	1	226	2.4e-84	305.8
Cotton_D_gene_10029187	AT3G60240.2	48.16	1873	775	48	1	1828	1	1722	0	1456.8
Cotton_D_gene_10029265	AT3G61530.2	79.43	350	63	1	13	353	5	354	2e-161	563.1
Cotton_D_gene_10029302	AT2G23140.2	29.66	236	159	6	235	466	581	813	9.1e-19	89.74
Cotton_D_gene_10029423	AT4G13650.1	33.33	393	234	5	220	585	673	1064	1.3e-63	238.8
Cotton_D_gene_10029629	AT4G18050.1	38.28	1259	719	14	376	1606	3	1231	0	839.7
Cotton_D_gene_10029794	AT3G10640.1	80	235	39	4	1	228	1	234	3e-102	365.5
Cotton_D_gene_10029879	AT4G05530.1	27.99	268	174	5	19	281	1	254	5.6e-21	95.9
Cotton_D_gene_10029928	AT5G19580.1	42.03	533	285	14	40	564	78	594	1e-109	391.3
Cotton_D_gene_10029989	AT5G64130.1	73.87	111	26	2	2	109	5	115	2.7e-43	167.5
Cotton_D_gene_10030075	AT2G24000.1	53.26	445	193	6	47	486	26	460	2e-132	467.2
Cotton_D_gene_10030121	AT2G20900.3	76.36	495	108	6	1	490	1	491	0	777.3
Cotton_D_gene_10030127	AT3G28770.1	20.3	468	324	13	41	477	1120	1569	9.9e-11	62.77
Cotton_D_gene_10030157	AT3G02540.3	66.51	421	101	9	1	384	1	418	1e-147	516.9
Cotton_D_gene_10030183	AT2G45600.1	32.8	311	185	7	31	328	20	319	4.5e-41	162.9
Cotton_D_gene_10030386	AT1G49040.1	24.76	210	150	5	283	492	930	1131	7e-14	73.56
Cotton_D_gene_10030553	AT3G28770.1	20.94	468	326	9	106	549	941	1388	3.4e-18	87.81
Cotton_D_gene_10030801	AT5G52920.1	81.35	579	82	3	1	553	1	579	0	906.7
Cotton_D_gene_10030824	AT5G53140.1	78.43	306	65	1	386	690	56	361	1e-138	488
Cotton_D_gene_10030872	AT5G54160.1	78.08	365	78	1	1	365	1	363	5e-171	594.7
Cotton_D_gene_10030950	AT3G25110.1	61.29	372	93	8	1	332	1	361	6e-116	411.8
Cotton_D_gene_10030977	AT4G10790.1	70.72	485	121	5	1	469	1	480	0	666.4
Cotton_D_gene_10031135	AT1G59610.1	76.79	935	177	10	1	910	1	920	0	1372.5
Cotton_D_gene_10031136	AT1G30470.2	62.29	602	205	10	1	591	160	750	0	724.5
Cotton_D_gene_10031143	AT4G19490.2	65.44	1033	308	14	1	989	1	1028	0	1242.3
Cotton_D_gene_10031185	AT3G02870.1	76.21	269	64	0	1	269	1	269	1e-122	433.7
Cotton_D_gene_10031288	AT1G29750.2	45.24	294	156	4	518	807	661	953	7.4e-63	236.9
Cotton_D_gene_10031706	AT5G57330.1	74.19	310	80	0	1	310	1	310	3e-139	489.2
Cotton_D_gene_10031792	AT5G63120.2	68.43	491	146	3	14	501	86	570	0	677.2
Cotton_D_gene_10032067	AT5G22440.2	88.94	217	18	2	1	211	1	217	1e-105	376.3
Cotton_D_gene_10032228	AT3G46220.1	62.73	821	248	4	1	782	1	802	0	996.9
Cotton_D_gene_10032279	AT1G07990.1	67.49	855	221	15	1	851	1	802	0	1091.6
Cotton_D_gene_10032343	AT1G12240.1	59.31	521	197	4	64	571	138	656	0	656.4
Cotton_D_gene_10032693	AT1G69830.1	53.54	424	163	9	560	972	484	884	7e-134	473
Cotton_D_gene_10032748	AT1G59890.4	41.78	1137	474	28	343	1378	72	1121	0	730.3
Cotton_D_gene_10032808	AT5G42950.1	25.96	1040	633	35	45	995	27	1018	5.4e-57	218.4
Cotton_D_gene_10032832	AT4G22930.1	77.45	377	82	2	1	376	1	375	1e-172	600.5
Cotton_D_gene_10032910	AT4G39860.1	67.96	309	88	4	1	308	1	299	2e-112	400.2
Cotton_D_gene_10032971	AT2G23350.1	64.07	668	208	9	10	651	1	662	0	835.1
Cotton_D_gene_10033720	AT4G28480.1	72.36	351	82	4	1	339	1	348	1e-146	513.5
Cotton_D_gene_10033809	AT1G51410.1	39.58	331	184	7	9	336	7	324	4.8e-59	222.6
Cotton_D_gene_10033880	AT4G31840.1	39.19	148	75	7	30	165	29	173	3.2e-16	78.95
Cotton_D_gene_10033887	AT3G02870.1	75.95	262	63	0	35	296	6	267	6e-121	427.9
Cotton_D_gene_10033977	AT5G42150.1	71.52	323	82	5	1	321	1	315	3e-124	439.1
Cotton_D_gene_10033979	AT2G17790.1	67.73	787	234	3	1	767	1	787	0	1074.7
Cotton_D_gene_10034200	AT3G28770.1	18.36	365	252	7	2	320	839	1203	9.7e-18	87.04
Cotton_D_gene_10034289	AT5G59210.1	68.35	436	116	4	1	418	1	432	6e-158	551.6
Cotton_D_gene_10034383	AT2G23350.1	24.02	254	179	5	276	522	46	292	2.4e-15	78.95
Cotton_D_gene_10034658	AT3G19740.1	35.83	893	521	16	384	1250	127	993	4e-143	504.2
Cotton_D_gene_10034816	AT3G07320.1	36.93	352	203	10	10	351	3	345	6.4e-57	215.7
Cotton_D_gene_10034862	AT5G16210.1	67.71	1186	343	9	2	1158	1	1175	0	1499.6
Cotton_D_gene_10035165	AT3G28770.1	18.96	501	350	13	58	555	942	1389	2.4e-11	65.08
Cotton_D_gene_10035490	AT4G34670.1	85	260	37	2	399	657	4	262	6e-126	446
Cotton_D_gene_10035553	AT4G33355.1	38.18	110	65	2	12	121	11	117	2e-17	82.42
Cotton_D_gene_10035595	AT1G01710.1	66.59	464	109	2	1260	1723	5	422	2e-175	612.1
Cotton_D_gene_10035875	AT3G05590.1	86.63	187	25	0	1	187	1	187	4.9e-93	334.3
Cotton_D_gene_10035881	AT3G05560.3	87.1	124	16	0	1	124	1	124	2.1e-59	221.5
Cotton_D_gene_10036305	AT2G30290.2	74.88	605	151	1	1	604	12	616	0	1020
Cotton_D_gene_10036405	AT2G43710.1	70.32	401	111	3	1	393	1	401	5e-167	581.6
Cotton_D_gene_10036463	AT2G28080.1	30.35	369	232	10	10	366	18	373	1.8e-42	167.9
Cotton_D_gene_10036518	AT2G22480.1	79.96	544	96	5	1	538	1	537	0	866.7
Cotton_D_gene_10036640	AT2G28790.1	43.19	213	115	6	3	210	37	248	4.4e-43	168.7
Cotton_D_gene_10036793	AT5G06060.1	60.94	256	96	2	11	265	5	257	6.1e-86	311.6
Cotton_D_gene_10037071	AT4G31840.1	57.23	159	65	2	17	175	18	173	7.8e-50	190.7
Cotton_D_gene_10037163	AT2G25730.2	67.62	2563	742	22	1	2551	1	2487	0	3341.2
Cotton_D_gene_10037228	AT2G25970.1	49.74	378	127	21	1	367	307	632	5.7e-77	282.3
Cotton_D_gene_10037256	AT3G13920.1	91.5	412	35	0	162	573	1	412	0	759.6
Cotton_D_gene_10037289	AT3G43300.1	68.2	1799	458	18	1	1728	1	1756	0	2336.6
Cotton_D_gene_10037343	AT3G21220.1	42.76	290	151	7	52	336	46	325	3e-52	200.3
Cotton_D_gene_10037378	AT2G19710.1	29.67	1119	575	33	1	1097	4	932	2e-103	372.1
Cotton_D_gene_10037490	AT3G04780.1	84	175	28	0	3	177	2	176	1.2e-82	299.7
Cotton_D_gene_10037534	AT3G61760.1	82.49	611	105	2	1	610	1	610	0	1007.7
Cotton_D_gene_10037535	AT4G10960.1	84.55	343	53	0	1	343	2	344	6e-174	604.4
Cotton_D_gene_10037679	AT5G65400.1	62.04	216	82	0	6	221	27	242	4.7e-78	285
Cotton_D_gene_10038010	AT1G25350.1	78.16	824	149	3	1	822	1	795	0	1323.5
Cotton_D_gene_10038114	AT2G47970.1	72.37	409	113	0	1	409	2	410	2e-175	609.8
Cotton_D_gene_10038151	AT4G15802.1	47.62	84	29	2	407	478	6	86	3.4e-11	64.31
Cotton_D_gene_10038235	AT3G22960.1	55.84	539	215	6	41	576	77	595	5e-169	589
Cotton_D_gene_10038273	AT2G21890.1	51.3	347	168	1	12	357	9	355	5e-104	372.1
Cotton_D_gene_10038315	AT2G15860.1	64.35	519	155	12	17	527	16	512	8e-171	594.7
Cotton_D_gene_10038337	AT4G34450.1	85.33	886	127	1	1	883	1	886	0	1496.9
Cotton_D_gene_10038361	AT2G21470.1	68.71	652	149	7	1	628	1	621	0	867.5
Cotton_D_gene_10038424	AT2G46510.1	50	76	35	1	321	393	375	450	2.5e-14	75.1
Cotton_D_gene_10038457	AT2G31060.2	42.16	408	220	5	85	481	59	461	8.2e-85	308.9
Cotton_D_gene_10038575	AT1G75950.1	79.87	154	25	1	1	148	7	160	4.2e-69	254.2
Cotton_D_gene_10038600	AT4G35000.1	76.74	288	60	2	1	282	1	287	5e-125	441.4
Cotton_D_gene_10038624	AT5G49030.3	33.79	145	91	2	37	180	44	184	2e-19	89.74
Cotton_D_gene_10038724	AT3G29360.2	92.92	480	34	0	1	480	1	480	0	908.7
Cotton_D_gene_10038800	AT4G39860.1	63.52	307	88	7	1	291	1	299	9.7e-98	350.9
Cotton_D_gene_10038850	AT2G35040.1	79.21	606	114	3	1	604	1	596	0	959.5
Cotton_D_gene_10038935	AT5G42950.1	46.62	1832	815	51	5	1798	8	1714	0	1399.8
Cotton_D_gene_10039025	AT3G14040.1	59.06	276	111	2	58	332	164	438	1.5e-95	344
Cotton_D_gene_10039665	AT2G07050.1	60.61	721	281	3	1	719	1	720	0	966.5
Cotton_D_gene_10039686	AT3G20790.1	74.59	181	45	1	5	184	7	187	2.5e-76	278.9
Cotton_D_gene_10039744	AT5G65780.2	23.73	316	210	11	134	422	427	738	1.2e-10	62.39
Cotton_D_gene_10039756	AT3G04120.1	82.61	46	8	0	91	136	12	57	4.9e-18	84.34
Cotton_D_gene_10039987	AT1G23030.1	32.59	224	141	5	143	362	329	546	2e-22	101.3
Cotton_D_gene_10040027	AT2G33470.2	66.32	193	58	1	1	186	1	193	2.8e-74	272.3
Cotton_D_gene_10040060	AT1G23240.3	41.9	179	104	0	58	236	1	179	2e-39	156.8
Cotton_D_gene_10040209	AT5G12370.2	79.23	828	155	4	6	831	11	823	0	1255.7
Cotton_D_gene_10040291	AT4G35260.1	88.5	339	39	0	1	339	29	367	6e-176	610.9
Cotton_D_gene_10040447	AT3G50590.1	73.84	753	151	4	1	723	1	737	0	1129
Cotton_D_gene_10040459	AT2G22795.1	18.41	592	389	17	202	732	130	688	8.1e-12	68.94
Cotton_D_gene_10040745	AT4G18930.1	69.1	178	55	0	8	185	4	181	1.8e-68	252.7
Cotton_D_gene_10040832	AT5G48930.1	31.63	215	141	4	23	233	135	347	6.6e-22	98.98
Cotton_A_00089	no homologue	-	-	-	-	-	-	-	-	-	-
Cotton_A_00123	no homologue	-	-	-	-	-	-	-	-	-	-
Cotton_A_00142	no homologue	-	-	-	-	-	-	-	-	-	-
Cotton_A_00186	no homologue	-	-	-	-	-	-	-	-	-	-
Cotton_A_00260	no homologue	-	-	-	-	-	-	-	-	-	-
Cotton_A_00278	no homologue	-	-	-	-	-	-	-	-	-	-
Cotton_A_00290	no homologue	-	-	-	-	-	-	-	-	-	-
Cotton_A_00294	no homologue	-	-	-	-	-	-	-	-	-	-
Cotton_A_00306	no homologue	-	-	-	-	-	-	-	-	-	-
Cotton_A_00311	no homologue	-	-	-	-	-	-	-	-	-	-
Cotton_A_00323	no homologue	-	-	-	-	-	-	-	-	-	-
Cotton_A_00342	no homologue	-	-	-	-	-	-	-	-	-	-
Cotton_A_00384	no homologue	-	-	-	-	-	-	-	-	-	-
Cotton_A_00435	no homologue	-	-	-	-	-	-	-	-	-	-
Cotton_A_00437	no homologue	-	-	-	-	-	-	-	-	-	-
Cotton_A_00474	no homologue	-	-	-	-	-	-	-	-	-	-
Cotton_A_00478	no homologue	-	-	-	-	-	-	-	-	-	-
Cotton_A_00530	no homologue	-	-	-	-	-	-	-	-	-	-
Cotton_A_00575	no homologue	-	-	-	-	-	-	-	-	-	-
Cotton_A_00580	no homologue	-	-	-	-	-	-	-	-	-	-
Cotton_A_00657	no homologue	-	-	-	-	-	-	-	-	-	-
Cotton_A_00658	no homologue	-	-	-	-	-	-	-	-	-	-
Cotton_A_00736	no homologue	-	-	-	-	-	-	-	-	-	-
Cotton_A_00764	no homologue	-	-	-	-	-	-	-	-	-	-
Cotton_A_00776	no homologue	-	-	-	-	-	-	-	-	-	-
Cotton_A_00915	no homologue	-	-	-	-	-	-	-	-	-	-
Cotton_A_01009	no homologue	-	-	-	-	-	-	-	-	-	-
Cotton_A_01019	no homologue	-	-	-	-	-	-	-	-	-	-
Cotton_A_01095	no homologue	-	-	-	-	-	-	-	-	-	-
Cotton_A_01183	no homologue	-	-	-	-	-	-	-	-	-	-
Cotton_A_01287	no homologue	-	-	-	-	-	-	-	-	-	-
Cotton_A_01337	no homologue	-	-	-	-	-	-	-	-	-	-
Cotton_A_01399	no homologue	-	-	-	-	-	-	-	-	-	-
Cotton_A_01403	no homologue	-	-	-	-	-	-	-	-	-	-
Cotton_A_01588	no homologue	-	-	-	-	-	-	-	-	-	-
Cotton_A_01614	no homologue	-	-	-	-	-	-	-	-	-	-
Cotton_A_01637	no homologue	-	-	-	-	-	-	-	-	-	-
Cotton_A_01674	no homologue	-	-	-	-	-	-	-	-	-	-
Cotton_A_01712	no homologue	-	-	-	-	-	-	-	-	-	-
Cotton_A_01757	no homologue	-	-	-	-	-	-	-	-	-	-
Cotton_A_01793	no homologue	-	-	-	-	-	-	-	-	-	-
Cotton_A_01800	no homologue	-	-	-	-	-	-	-	-	-	-
Cotton_A_01841	no homologue	-	-	-	-	-	-	-	-	-	-
Cotton_A_01903	no homologue	-	-	-	-	-	-	-	-	-	-
Cotton_A_01928	no homologue	-	-	-	-	-	-	-	-	-	-
Cotton_A_01970	no homologue	-	-	-	-	-	-	-	-	-	-
Cotton_A_02094	no homologue	-	-	-	-	-	-	-	-	-	-
Cotton_A_02119	no homologue	-	-	-	-	-	-	-	-	-	-
Cotton_A_02157	no homologue	-	-	-	-	-	-	-	-	-	-
Cotton_A_02189	no homologue	-	-	-	-	-	-	-	-	-	-
Cotton_A_02220	no homologue	-	-	-	-	-	-	-	-	-	-
Cotton_A_02272	no homologue	-	-	-	-	-	-	-	-	-	-
Cotton_A_02291	no homologue	-	-	-	-	-	-	-	-	-	-
Cotton_A_02295	no homologue	-	-	-	-	-	-	-	-	-	-
Cotton_A_02310	no homologue	-	-	-	-	-	-	-	-	-	-
Cotton_A_02333	no homologue	-	-	-	-	-	-	-	-	-	-
Cotton_A_02418	no homologue	-	-	-	-	-	-	-	-	-	-
Cotton_A_02465	no homologue	-	-	-	-	-	-	-	-	-	-
Cotton_A_02486	no homologue	-	-	-	-	-	-	-	-	-	-
Cotton_A_02552	no homologue	-	-	-	-	-	-	-	-	-	-
Cotton_A_02556	no homologue	-	-	-	-	-	-	-	-	-	-
Cotton_A_02558	no homologue	-	-	-	-	-	-	-	-	-	-
Cotton_A_02587	no homologue	-	-	-	-	-	-	-	-	-	-
Cotton_A_02591	no homologue	-	-	-	-	-	-	-	-	-	-
Cotton_A_02597	no homologue	-	-	-	-	-	-	-	-	-	-
Cotton_A_02611	no homologue	-	-	-	-	-	-	-	-	-	-
Cotton_A_02626	no homologue	-	-	-	-	-	-	-	-	-	-
Cotton_A_02631	no homologue	-	-	-	-	-	-	-	-	-	-
Cotton_A_02679	no homologue	-	-	-	-	-	-	-	-	-	-
Cotton_A_02696	no homologue	-	-	-	-	-	-	-	-	-	-
Cotton_A_02745	no homologue	-	-	-	-	-	-	-	-	-	-
Cotton_A_02775	no homologue	-	-	-	-	-	-	-	-	-	-
Cotton_A_02795	no homologue	-	-	-	-	-	-	-	-	-	-
Cotton_A_02831	no homologue	-	-	-	-	-	-	-	-	-	-
Cotton_A_02856	no homologue	-	-	-	-	-	-	-	-	-	-
Cotton_A_02918	no homologue	-	-	-	-	-	-	-	-	-	-
Cotton_A_02926	no homologue	-	-	-	-	-	-	-	-	-	-
Cotton_A_02969	no homologue	-	-	-	-	-	-	-	-	-	-
Cotton_A_02995	no homologue	-	-	-	-	-	-	-	-	-	-
Cotton_A_03016	no homologue	-	-	-	-	-	-	-	-	-	-
Cotton_A_03128	no homologue	-	-	-	-	-	-	-	-	-	-
Cotton_A_03159	no homologue	-	-	-	-	-	-	-	-	-	-
Cotton_A_03162	no homologue	-	-	-	-	-	-	-	-	-	-
Cotton_A_03165	no homologue	-	-	-	-	-	-	-	-	-	-
Cotton_A_03444	no homologue	-	-	-	-	-	-	-	-	-	-
Cotton_A_03466	no homologue	-	-	-	-	-	-	-	-	-	-
Cotton_A_03590	no homologue	-	-	-	-	-	-	-	-	-	-
Cotton_A_03692	no homologue	-	-	-	-	-	-	-	-	-	-
Cotton_A_03698	no homologue	-	-	-	-	-	-	-	-	-	-
Cotton_A_03735	no homologue	-	-	-	-	-	-	-	-	-	-
Cotton_A_04038	no homologue	-	-	-	-	-	-	-	-	-	-
Cotton_A_04088	no homologue	-	-	-	-	-	-	-	-	-	-
Cotton_A_04167	no homologue	-	-	-	-	-	-	-	-	-	-
Cotton_A_04220	no homologue	-	-	-	-	-	-	-	-	-	-
Cotton_A_04387	no homologue	-	-	-	-	-	-	-	-	-	-
Cotton_A_04415	no homologue	-	-	-	-	-	-	-	-	-	-
Cotton_A_04451	no homologue	-	-	-	-	-	-	-	-	-	-
Cotton_A_04453	no homologue	-	-	-	-	-	-	-	-	-	-
Cotton_A_04556	no homologue	-	-	-	-	-	-	-	-	-	-
Cotton_A_04569	no homologue	-	-	-	-	-	-	-	-	-	-
Cotton_A_04580	no homologue	-	-	-	-	-	-	-	-	-	-
Cotton_A_04591	no homologue	-	-	-	-	-	-	-	-	-	-
Cotton_A_04602	no homologue	-	-	-	-	-	-	-	-	-	-
Cotton_A_04611	no homologue	-	-	-	-	-	-	-	-	-	-
Cotton_A_04658	no homologue	-	-	-	-	-	-	-	-	-	-
Cotton_A_04900	no homologue	-	-	-	-	-	-	-	-	-	-
Cotton_A_04926	no homologue	-	-	-	-	-	-	-	-	-	-
Cotton_A_04937	no homologue	-	-	-	-	-	-	-	-	-	-
Cotton_A_05001	no homologue	-	-	-	-	-	-	-	-	-	-
Cotton_A_05038	no homologue	-	-	-	-	-	-	-	-	-	-
Cotton_A_05147	no homologue	-	-	-	-	-	-	-	-	-	-
Cotton_A_05324	no homologue	-	-	-	-	-	-	-	-	-	-
Cotton_A_05439	no homologue	-	-	-	-	-	-	-	-	-	-
Cotton_A_05472	no homologue	-	-	-	-	-	-	-	-	-	-
Cotton_A_05528	no homologue	-	-	-	-	-	-	-	-	-	-
Cotton_A_05544	no homologue	-	-	-	-	-	-	-	-	-	-
Cotton_A_05552	no homologue	-	-	-	-	-	-	-	-	-	-
Cotton_A_05575	no homologue	-	-	-	-	-	-	-	-	-	-
Cotton_A_05629	no homologue	-	-	-	-	-	-	-	-	-	-
Cotton_A_05667	no homologue	-	-	-	-	-	-	-	-	-	-
Cotton_A_05718	no homologue	-	-	-	-	-	-	-	-	-	-
Cotton_A_05806	no homologue	-	-	-	-	-	-	-	-	-	-
Cotton_A_05810	no homologue	-	-	-	-	-	-	-	-	-	-
Cotton_A_05973	no homologue	-	-	-	-	-	-	-	-	-	-
Cotton_A_06060	no homologue	-	-	-	-	-	-	-	-	-	-
Cotton_A_06099	no homologue	-	-	-	-	-	-	-	-	-	-
Cotton_A_06109	no homologue	-	-	-	-	-	-	-	-	-	-
Cotton_A_06178	no homologue	-	-	-	-	-	-	-	-	-	-
Cotton_A_06230	no homologue	-	-	-	-	-	-	-	-	-	-
Cotton_A_06325	no homologue	-	-	-	-	-	-	-	-	-	-
Cotton_A_06345	no homologue	-	-	-	-	-	-	-	-	-	-
Cotton_A_06364	no homologue	-	-	-	-	-	-	-	-	-	-
Cotton_A_06372	no homologue	-	-	-	-	-	-	-	-	-	-
Cotton_A_06423	no homologue	-	-	-	-	-	-	-	-	-	-
Cotton_A_06528	no homologue	-	-	-	-	-	-	-	-	-	-
Cotton_A_06585	no homologue	-	-	-	-	-	-	-	-	-	-
Cotton_A_06601	no homologue	-	-	-	-	-	-	-	-	-	-
Cotton_A_06742	no homologue	-	-	-	-	-	-	-	-	-	-
Cotton_A_06753	no homologue	-	-	-	-	-	-	-	-	-	-
Cotton_A_06770	no homologue	-	-	-	-	-	-	-	-	-	-
Cotton_A_06784	no homologue	-	-	-	-	-	-	-	-	-	-
Cotton_A_06811	no homologue	-	-	-	-	-	-	-	-	-	-
Cotton_A_06820	no homologue	-	-	-	-	-	-	-	-	-	-
Cotton_A_06878	no homologue	-	-	-	-	-	-	-	-	-	-
Cotton_A_06895	no homologue	-	-	-	-	-	-	-	-	-	-
Cotton_A_06948	no homologue	-	-	-	-	-	-	-	-	-	-
Cotton_A_07051	no homologue	-	-	-	-	-	-	-	-	-	-
Cotton_A_07134	no homologue	-	-	-	-	-	-	-	-	-	-
Cotton_A_07150	no homologue	-	-	-	-	-	-	-	-	-	-
Cotton_A_07177	no homologue	-	-	-	-	-	-	-	-	-	-
Cotton_A_07368	no homologue	-	-	-	-	-	-	-	-	-	-
Cotton_A_07369	no homologue	-	-	-	-	-	-	-	-	-	-
Cotton_A_07460	no homologue	-	-	-	-	-	-	-	-	-	-
Cotton_A_07477	no homologue	-	-	-	-	-	-	-	-	-	-
Cotton_A_07542	no homologue	-	-	-	-	-	-	-	-	-	-
Cotton_A_07588	no homologue	-	-	-	-	-	-	-	-	-	-
Cotton_A_07831	no homologue	-	-	-	-	-	-	-	-	-	-
Cotton_A_07937	no homologue	-	-	-	-	-	-	-	-	-	-
Cotton_A_07993	no homologue	-	-	-	-	-	-	-	-	-	-
Cotton_A_08004	no homologue	-	-	-	-	-	-	-	-	-	-
Cotton_A_08051	no homologue	-	-	-	-	-	-	-	-	-	-
Cotton_A_08064	no homologue	-	-	-	-	-	-	-	-	-	-
Cotton_A_08183	no homologue	-	-	-	-	-	-	-	-	-	-
Cotton_A_08265	no homologue	-	-	-	-	-	-	-	-	-	-
Cotton_A_08339	no homologue	-	-	-	-	-	-	-	-	-	-
Cotton_A_08355	no homologue	-	-	-	-	-	-	-	-	-	-
Cotton_A_08450	no homologue	-	-	-	-	-	-	-	-	-	-
Cotton_A_08481	no homologue	-	-	-	-	-	-	-	-	-	-
Cotton_A_08483	no homologue	-	-	-	-	-	-	-	-	-	-
Cotton_A_08549	no homologue	-	-	-	-	-	-	-	-	-	-
Cotton_A_08558	no homologue	-	-	-	-	-	-	-	-	-	-
Cotton_A_08607	no homologue	-	-	-	-	-	-	-	-	-	-
Cotton_A_08656	no homologue	-	-	-	-	-	-	-	-	-	-
Cotton_A_08657	no homologue	-	-	-	-	-	-	-	-	-	-
Cotton_A_08740	no homologue	-	-	-	-	-	-	-	-	-	-
Cotton_A_08758	no homologue	-	-	-	-	-	-	-	-	-	-
Cotton_A_08772	no homologue	-	-	-	-	-	-	-	-	-	-
Cotton_A_08879	no homologue	-	-	-	-	-	-	-	-	-	-
Cotton_A_08936	no homologue	-	-	-	-	-	-	-	-	-	-
Cotton_A_08960	no homologue	-	-	-	-	-	-	-	-	-	-
Cotton_A_08965	no homologue	-	-	-	-	-	-	-	-	-	-
Cotton_A_08984	no homologue	-	-	-	-	-	-	-	-	-	-
Cotton_A_09041	no homologue	-	-	-	-	-	-	-	-	-	-
Cotton_A_09117	no homologue	-	-	-	-	-	-	-	-	-	-
Cotton_A_09177	no homologue	-	-	-	-	-	-	-	-	-	-
Cotton_A_09210	no homologue	-	-	-	-	-	-	-	-	-	-
Cotton_A_09300	no homologue	-	-	-	-	-	-	-	-	-	-
Cotton_A_09301	no homologue	-	-	-	-	-	-	-	-	-	-
Cotton_A_09317	no homologue	-	-	-	-	-	-	-	-	-	-
Cotton_A_09385	no homologue	-	-	-	-	-	-	-	-	-	-
Cotton_A_09408	no homologue	-	-	-	-	-	-	-	-	-	-
Cotton_A_09503	no homologue	-	-	-	-	-	-	-	-	-	-
Cotton_A_09540	no homologue	-	-	-	-	-	-	-	-	-	-
Cotton_A_09561	no homologue	-	-	-	-	-	-	-	-	-	-
Cotton_A_09659	no homologue	-	-	-	-	-	-	-	-	-	-
Cotton_A_09686	no homologue	-	-	-	-	-	-	-	-	-	-
Cotton_A_09692	no homologue	-	-	-	-	-	-	-	-	-	-
Cotton_A_09933	no homologue	-	-	-	-	-	-	-	-	-	-
Cotton_A_09992	no homologue	-	-	-	-	-	-	-	-	-	-
Cotton_A_10205	no homologue	-	-	-	-	-	-	-	-	-	-
Cotton_A_10297	no homologue	-	-	-	-	-	-	-	-	-	-
Cotton_A_10316	no homologue	-	-	-	-	-	-	-	-	-	-
Cotton_A_10365	no homologue	-	-	-	-	-	-	-	-	-	-
Cotton_A_10467	no homologue	-	-	-	-	-	-	-	-	-	-
Cotton_A_10525	no homologue	-	-	-	-	-	-	-	-	-	-
Cotton_A_10554	no homologue	-	-	-	-	-	-	-	-	-	-
Cotton_A_10598	no homologue	-	-	-	-	-	-	-	-	-	-
Cotton_A_10658	no homologue	-	-	-	-	-	-	-	-	-	-
Cotton_A_10757	no homologue	-	-	-	-	-	-	-	-	-	-
Cotton_A_10969	no homologue	-	-	-	-	-	-	-	-	-	-
Cotton_A_11008	no homologue	-	-	-	-	-	-	-	-	-	-
Cotton_A_11009	no homologue	-	-	-	-	-	-	-	-	-	-
Cotton_A_11011	no homologue	-	-	-	-	-	-	-	-	-	-
Cotton_A_11016	no homologue	-	-	-	-	-	-	-	-	-	-
Cotton_A_11037	no homologue	-	-	-	-	-	-	-	-	-	-
Cotton_A_11073	no homologue	-	-	-	-	-	-	-	-	-	-
Cotton_A_11173	no homologue	-	-	-	-	-	-	-	-	-	-
Cotton_A_11203	no homologue	-	-	-	-	-	-	-	-	-	-
Cotton_A_11220	no homologue	-	-	-	-	-	-	-	-	-	-
Cotton_A_11348	no homologue	-	-	-	-	-	-	-	-	-	-
Cotton_A_11422	no homologue	-	-	-	-	-	-	-	-	-	-
Cotton_A_11516	no homologue	-	-	-	-	-	-	-	-	-	-
Cotton_A_11525	no homologue	-	-	-	-	-	-	-	-	-	-
Cotton_A_11540	no homologue	-	-	-	-	-	-	-	-	-	-
Cotton_A_11545	no homologue	-	-	-	-	-	-	-	-	-	-
Cotton_A_11615	no homologue	-	-	-	-	-	-	-	-	-	-
Cotton_A_11616	no homologue	-	-	-	-	-	-	-	-	-	-
Cotton_A_11617	no homologue	-	-	-	-	-	-	-	-	-	-
Cotton_A_11620	no homologue	-	-	-	-	-	-	-	-	-	-
Cotton_A_11621	no homologue	-	-	-	-	-	-	-	-	-	-
Cotton_A_11650	no homologue	-	-	-	-	-	-	-	-	-	-
Cotton_A_11661	no homologue	-	-	-	-	-	-	-	-	-	-
Cotton_A_11726	no homologue	-	-	-	-	-	-	-	-	-	-
Cotton_A_11992	no homologue	-	-	-	-	-	-	-	-	-	-
Cotton_A_11995	no homologue	-	-	-	-	-	-	-	-	-	-
Cotton_A_12020	no homologue	-	-	-	-	-	-	-	-	-	-
Cotton_A_12101	no homologue	-	-	-	-	-	-	-	-	-	-
Cotton_A_12118	no homologue	-	-	-	-	-	-	-	-	-	-
Cotton_A_12161	no homologue	-	-	-	-	-	-	-	-	-	-
Cotton_A_12185	no homologue	-	-	-	-	-	-	-	-	-	-
Cotton_A_12357	no homologue	-	-	-	-	-	-	-	-	-	-
Cotton_A_12498	no homologue	-	-	-	-	-	-	-	-	-	-
Cotton_A_12534	no homologue	-	-	-	-	-	-	-	-	-	-
Cotton_A_12544	no homologue	-	-	-	-	-	-	-	-	-	-
Cotton_A_12625	no homologue	-	-	-	-	-	-	-	-	-	-
Cotton_A_12776	no homologue	-	-	-	-	-	-	-	-	-	-
Cotton_A_12833	no homologue	-	-	-	-	-	-	-	-	-	-
Cotton_A_12854	no homologue	-	-	-	-	-	-	-	-	-	-
Cotton_A_12855	no homologue	-	-	-	-	-	-	-	-	-	-
Cotton_A_12863	no homologue	-	-	-	-	-	-	-	-	-	-
Cotton_A_12901	no homologue	-	-	-	-	-	-	-	-	-	-
Cotton_A_13046	no homologue	-	-	-	-	-	-	-	-	-	-
Cotton_A_13076	no homologue	-	-	-	-	-	-	-	-	-	-
Cotton_A_13118	no homologue	-	-	-	-	-	-	-	-	-	-
Cotton_A_13135	no homologue	-	-	-	-	-	-	-	-	-	-
Cotton_A_13197	no homologue	-	-	-	-	-	-	-	-	-	-
Cotton_A_13200	no homologue	-	-	-	-	-	-	-	-	-	-
Cotton_A_13208	no homologue	-	-	-	-	-	-	-	-	-	-
Cotton_A_13220	no homologue	-	-	-	-	-	-	-	-	-	-
Cotton_A_13349	no homologue	-	-	-	-	-	-	-	-	-	-
Cotton_A_13384	no homologue	-	-	-	-	-	-	-	-	-	-
Cotton_A_13557	no homologue	-	-	-	-	-	-	-	-	-	-
Cotton_A_13568	no homologue	-	-	-	-	-	-	-	-	-	-
Cotton_A_13598	no homologue	-	-	-	-	-	-	-	-	-	-
Cotton_A_13611	no homologue	-	-	-	-	-	-	-	-	-	-
Cotton_A_13754	no homologue	-	-	-	-	-	-	-	-	-	-
Cotton_A_13766	no homologue	-	-	-	-	-	-	-	-	-	-
Cotton_A_13802	no homologue	-	-	-	-	-	-	-	-	-	-
Cotton_A_13877	no homologue	-	-	-	-	-	-	-	-	-	-
Cotton_A_13970	no homologue	-	-	-	-	-	-	-	-	-	-
Cotton_A_14039	no homologue	-	-	-	-	-	-	-	-	-	-
Cotton_A_14046	no homologue	-	-	-	-	-	-	-	-	-	-
Cotton_A_14135	no homologue	-	-	-	-	-	-	-	-	-	-
Cotton_A_14292	no homologue	-	-	-	-	-	-	-	-	-	-
Cotton_A_14296	no homologue	-	-	-	-	-	-	-	-	-	-
Cotton_A_14299	no homologue	-	-	-	-	-	-	-	-	-	-
Cotton_A_14304	no homologue	-	-	-	-	-	-	-	-	-	-
Cotton_A_14315	no homologue	-	-	-	-	-	-	-	-	-	-
Cotton_A_14364	no homologue	-	-	-	-	-	-	-	-	-	-
Cotton_A_14532	no homologue	-	-	-	-	-	-	-	-	-	-
Cotton_A_14679	no homologue	-	-	-	-	-	-	-	-	-	-
Cotton_A_14690	no homologue	-	-	-	-	-	-	-	-	-	-
Cotton_A_14713	no homologue	-	-	-	-	-	-	-	-	-	-
Cotton_A_14789	no homologue	-	-	-	-	-	-	-	-	-	-
Cotton_A_14919	no homologue	-	-	-	-	-	-	-	-	-	-
Cotton_A_15086	no homologue	-	-	-	-	-	-	-	-	-	-
Cotton_A_15147	no homologue	-	-	-	-	-	-	-	-	-	-
Cotton_A_15163	no homologue	-	-	-	-	-	-	-	-	-	-
Cotton_A_15170	no homologue	-	-	-	-	-	-	-	-	-	-
Cotton_A_15174	no homologue	-	-	-	-	-	-	-	-	-	-
Cotton_A_15181	no homologue	-	-	-	-	-	-	-	-	-	-
Cotton_A_15183	no homologue	-	-	-	-	-	-	-	-	-	-
Cotton_A_15254	no homologue	-	-	-	-	-	-	-	-	-	-
Cotton_A_15284	no homologue	-	-	-	-	-	-	-	-	-	-
Cotton_A_15291	no homologue	-	-	-	-	-	-	-	-	-	-
Cotton_A_15299	no homologue	-	-	-	-	-	-	-	-	-	-
Cotton_A_15392	no homologue	-	-	-	-	-	-	-	-	-	-
Cotton_A_15398	no homologue	-	-	-	-	-	-	-	-	-	-
Cotton_A_15420	no homologue	-	-	-	-	-	-	-	-	-	-
Cotton_A_15480	no homologue	-	-	-	-	-	-	-	-	-	-
Cotton_A_15567	no homologue	-	-	-	-	-	-	-	-	-	-
Cotton_A_15634	no homologue	-	-	-	-	-	-	-	-	-	-
Cotton_A_15652	no homologue	-	-	-	-	-	-	-	-	-	-
Cotton_A_15690	no homologue	-	-	-	-	-	-	-	-	-	-
Cotton_A_15779	no homologue	-	-	-	-	-	-	-	-	-	-
Cotton_A_15843	no homologue	-	-	-	-	-	-	-	-	-	-
Cotton_A_15873	no homologue	-	-	-	-	-	-	-	-	-	-
Cotton_A_15888	no homologue	-	-	-	-	-	-	-	-	-	-
Cotton_A_16007	no homologue	-	-	-	-	-	-	-	-	-	-
Cotton_A_16043	no homologue	-	-	-	-	-	-	-	-	-	-
Cotton_A_16082	no homologue	-	-	-	-	-	-	-	-	-	-
Cotton_A_16200	no homologue	-	-	-	-	-	-	-	-	-	-
Cotton_A_16217	no homologue	-	-	-	-	-	-	-	-	-	-
Cotton_A_16235	no homologue	-	-	-	-	-	-	-	-	-	-
Cotton_A_16407	no homologue	-	-	-	-	-	-	-	-	-	-
Cotton_A_16578	no homologue	-	-	-	-	-	-	-	-	-	-
Cotton_A_16670	no homologue	-	-	-	-	-	-	-	-	-	-
Cotton_A_16722	no homologue	-	-	-	-	-	-	-	-	-	-
Cotton_A_16802	no homologue	-	-	-	-	-	-	-	-	-	-
Cotton_A_16860	no homologue	-	-	-	-	-	-	-	-	-	-
Cotton_A_16877	no homologue	-	-	-	-	-	-	-	-	-	-
Cotton_A_17315	no homologue	-	-	-	-	-	-	-	-	-	-
Cotton_A_17354	no homologue	-	-	-	-	-	-	-	-	-	-
Cotton_A_17379	no homologue	-	-	-	-	-	-	-	-	-	-
Cotton_A_17399	no homologue	-	-	-	-	-	-	-	-	-	-
Cotton_A_17462	no homologue	-	-	-	-	-	-	-	-	-	-
Cotton_A_17463	no homologue	-	-	-	-	-	-	-	-	-	-
Cotton_A_17537	no homologue	-	-	-	-	-	-	-	-	-	-
Cotton_A_17550	no homologue	-	-	-	-	-	-	-	-	-	-
Cotton_A_17765	no homologue	-	-	-	-	-	-	-	-	-	-
Cotton_A_17783	no homologue	-	-	-	-	-	-	-	-	-	-
Cotton_A_17866	no homologue	-	-	-	-	-	-	-	-	-	-
Cotton_A_17885	no homologue	-	-	-	-	-	-	-	-	-	-
Cotton_A_17945	no homologue	-	-	-	-	-	-	-	-	-	-
Cotton_A_18015	no homologue	-	-	-	-	-	-	-	-	-	-
Cotton_A_18024	no homologue	-	-	-	-	-	-	-	-	-	-
Cotton_A_18100	no homologue	-	-	-	-	-	-	-	-	-	-
Cotton_A_18148	no homologue	-	-	-	-	-	-	-	-	-	-
Cotton_A_18272	no homologue	-	-	-	-	-	-	-	-	-	-
Cotton_A_18394	no homologue	-	-	-	-	-	-	-	-	-	-
Cotton_A_18410	no homologue	-	-	-	-	-	-	-	-	-	-
Cotton_A_18489	no homologue	-	-	-	-	-	-	-	-	-	-
Cotton_A_18504	no homologue	-	-	-	-	-	-	-	-	-	-
Cotton_A_18520	no homologue	-	-	-	-	-	-	-	-	-	-
Cotton_A_18589	no homologue	-	-	-	-	-	-	-	-	-	-
Cotton_A_18609	no homologue	-	-	-	-	-	-	-	-	-	-
Cotton_A_18638	no homologue	-	-	-	-	-	-	-	-	-	-
Cotton_A_18670	no homologue	-	-	-	-	-	-	-	-	-	-
Cotton_A_18749	no homologue	-	-	-	-	-	-	-	-	-	-
Cotton_A_18750	no homologue	-	-	-	-	-	-	-	-	-	-
Cotton_A_18771	no homologue	-	-	-	-	-	-	-	-	-	-
Cotton_A_18908	no homologue	-	-	-	-	-	-	-	-	-	-
Cotton_A_18915	no homologue	-	-	-	-	-	-	-	-	-	-
Cotton_A_19048	no homologue	-	-	-	-	-	-	-	-	-	-
Cotton_A_19140	no homologue	-	-	-	-	-	-	-	-	-	-
Cotton_A_19223	no homologue	-	-	-	-	-	-	-	-	-	-
Cotton_A_19244	no homologue	-	-	-	-	-	-	-	-	-	-
Cotton_A_19278	no homologue	-	-	-	-	-	-	-	-	-	-
Cotton_A_19316	no homologue	-	-	-	-	-	-	-	-	-	-
Cotton_A_19546	no homologue	-	-	-	-	-	-	-	-	-	-
Cotton_A_19554	no homologue	-	-	-	-	-	-	-	-	-	-
Cotton_A_19721	no homologue	-	-	-	-	-	-	-	-	-	-
Cotton_A_19825	no homologue	-	-	-	-	-	-	-	-	-	-
Cotton_A_19826	no homologue	-	-	-	-	-	-	-	-	-	-
Cotton_A_19961	no homologue	-	-	-	-	-	-	-	-	-	-
Cotton_A_19968	no homologue	-	-	-	-	-	-	-	-	-	-
Cotton_A_20079	no homologue	-	-	-	-	-	-	-	-	-	-
Cotton_A_20172	no homologue	-	-	-	-	-	-	-	-	-	-
Cotton_A_20178	no homologue	-	-	-	-	-	-	-	-	-	-
Cotton_A_20218	no homologue	-	-	-	-	-	-	-	-	-	-
Cotton_A_20245	no homologue	-	-	-	-	-	-	-	-	-	-
Cotton_A_20255	no homologue	-	-	-	-	-	-	-	-	-	-
Cotton_A_20276	no homologue	-	-	-	-	-	-	-	-	-	-
Cotton_A_20366	no homologue	-	-	-	-	-	-	-	-	-	-
Cotton_A_20441	no homologue	-	-	-	-	-	-	-	-	-	-
Cotton_A_20507	no homologue	-	-	-	-	-	-	-	-	-	-
Cotton_A_20525	no homologue	-	-	-	-	-	-	-	-	-	-
Cotton_A_20542	no homologue	-	-	-	-	-	-	-	-	-	-
Cotton_A_20639	no homologue	-	-	-	-	-	-	-	-	-	-
Cotton_A_20661	no homologue	-	-	-	-	-	-	-	-	-	-
Cotton_A_20663	no homologue	-	-	-	-	-	-	-	-	-	-
Cotton_A_20737	no homologue	-	-	-	-	-	-	-	-	-	-
Cotton_A_20784	no homologue	-	-	-	-	-	-	-	-	-	-
Cotton_A_20820	no homologue	-	-	-	-	-	-	-	-	-	-
Cotton_A_20821	no homologue	-	-	-	-	-	-	-	-	-	-
Cotton_A_20943	no homologue	-	-	-	-	-	-	-	-	-	-
Cotton_A_21142	no homologue	-	-	-	-	-	-	-	-	-	-
Cotton_A_21204	no homologue	-	-	-	-	-	-	-	-	-	-
Cotton_A_21244	no homologue	-	-	-	-	-	-	-	-	-	-
Cotton_A_21328	no homologue	-	-	-	-	-	-	-	-	-	-
Cotton_A_21461	no homologue	-	-	-	-	-	-	-	-	-	-
Cotton_A_21560	no homologue	-	-	-	-	-	-	-	-	-	-
Cotton_A_21621	no homologue	-	-	-	-	-	-	-	-	-	-
Cotton_A_21691	no homologue	-	-	-	-	-	-	-	-	-	-
Cotton_A_21730	no homologue	-	-	-	-	-	-	-	-	-	-
Cotton_A_21738	no homologue	-	-	-	-	-	-	-	-	-	-
Cotton_A_21748	no homologue	-	-	-	-	-	-	-	-	-	-
Cotton_A_21760	no homologue	-	-	-	-	-	-	-	-	-	-
Cotton_A_21870	no homologue	-	-	-	-	-	-	-	-	-	-
Cotton_A_21886	no homologue	-	-	-	-	-	-	-	-	-	-
Cotton_A_21994	no homologue	-	-	-	-	-	-	-	-	-	-
Cotton_A_22012	no homologue	-	-	-	-	-	-	-	-	-	-
Cotton_A_22024	no homologue	-	-	-	-	-	-	-	-	-	-
Cotton_A_22140	no homologue	-	-	-	-	-	-	-	-	-	-
Cotton_A_22185	no homologue	-	-	-	-	-	-	-	-	-	-
Cotton_A_22187	no homologue	-	-	-	-	-	-	-	-	-	-
Cotton_A_22406	no homologue	-	-	-	-	-	-	-	-	-	-
Cotton_A_22474	no homologue	-	-	-	-	-	-	-	-	-	-
Cotton_A_22567	no homologue	-	-	-	-	-	-	-	-	-	-
Cotton_A_22635	no homologue	-	-	-	-	-	-	-	-	-	-
Cotton_A_22716	no homologue	-	-	-	-	-	-	-	-	-	-
Cotton_A_22751	no homologue	-	-	-	-	-	-	-	-	-	-
Cotton_A_22987	no homologue	-	-	-	-	-	-	-	-	-	-
Cotton_A_22994	no homologue	-	-	-	-	-	-	-	-	-	-
Cotton_A_23066	no homologue	-	-	-	-	-	-	-	-	-	-
Cotton_A_23076	no homologue	-	-	-	-	-	-	-	-	-	-
Cotton_A_23105	no homologue	-	-	-	-	-	-	-	-	-	-
Cotton_A_23170	no homologue	-	-	-	-	-	-	-	-	-	-
Cotton_A_23238	no homologue	-	-	-	-	-	-	-	-	-	-
Cotton_A_23320	no homologue	-	-	-	-	-	-	-	-	-	-
Cotton_A_23355	no homologue	-	-	-	-	-	-	-	-	-	-
Cotton_A_23405	no homologue	-	-	-	-	-	-	-	-	-	-
Cotton_A_23427	no homologue	-	-	-	-	-	-	-	-	-	-
Cotton_A_23461	no homologue	-	-	-	-	-	-	-	-	-	-
Cotton_A_23507	no homologue	-	-	-	-	-	-	-	-	-	-
Cotton_A_23512	no homologue	-	-	-	-	-	-	-	-	-	-
Cotton_A_23544	no homologue	-	-	-	-	-	-	-	-	-	-
Cotton_A_23746	no homologue	-	-	-	-	-	-	-	-	-	-
Cotton_A_23828	no homologue	-	-	-	-	-	-	-	-	-	-
Cotton_A_23949	no homologue	-	-	-	-	-	-	-	-	-	-
Cotton_A_23955	no homologue	-	-	-	-	-	-	-	-	-	-
Cotton_A_24157	no homologue	-	-	-	-	-	-	-	-	-	-
Cotton_A_24169	no homologue	-	-	-	-	-	-	-	-	-	-
Cotton_A_24294	no homologue	-	-	-	-	-	-	-	-	-	-
Cotton_A_24434	no homologue	-	-	-	-	-	-	-	-	-	-
Cotton_A_24457	no homologue	-	-	-	-	-	-	-	-	-	-
Cotton_A_24475	no homologue	-	-	-	-	-	-	-	-	-	-
Cotton_A_24554	no homologue	-	-	-	-	-	-	-	-	-	-
Cotton_A_24656	no homologue	-	-	-	-	-	-	-	-	-	-
Cotton_A_24680	no homologue	-	-	-	-	-	-	-	-	-	-
Cotton_A_24823	no homologue	-	-	-	-	-	-	-	-	-	-
Cotton_A_24867	no homologue	-	-	-	-	-	-	-	-	-	-
Cotton_A_24874	no homologue	-	-	-	-	-	-	-	-	-	-
Cotton_A_24975	no homologue	-	-	-	-	-	-	-	-	-	-
Cotton_A_25021	no homologue	-	-	-	-	-	-	-	-	-	-
Cotton_A_25040	no homologue	-	-	-	-	-	-	-	-	-	-
Cotton_A_25076	no homologue	-	-	-	-	-	-	-	-	-	-
Cotton_A_25084	no homologue	-	-	-	-	-	-	-	-	-	-
Cotton_A_25123	no homologue	-	-	-	-	-	-	-	-	-	-
Cotton_A_25129	no homologue	-	-	-	-	-	-	-	-	-	-
Cotton_A_25253	no homologue	-	-	-	-	-	-	-	-	-	-
Cotton_A_25339	no homologue	-	-	-	-	-	-	-	-	-	-
Cotton_A_25348	no homologue	-	-	-	-	-	-	-	-	-	-
Cotton_A_25396	no homologue	-	-	-	-	-	-	-	-	-	-
Cotton_A_25397	no homologue	-	-	-	-	-	-	-	-	-	-
Cotton_A_25406	no homologue	-	-	-	-	-	-	-	-	-	-
Cotton_A_25620	no homologue	-	-	-	-	-	-	-	-	-	-
Cotton_A_25734	no homologue	-	-	-	-	-	-	-	-	-	-
Cotton_A_26073	no homologue	-	-	-	-	-	-	-	-	-	-
Cotton_A_26177	no homologue	-	-	-	-	-	-	-	-	-	-
Cotton_A_26210	no homologue	-	-	-	-	-	-	-	-	-	-
Cotton_A_26213	no homologue	-	-	-	-	-	-	-	-	-	-
Cotton_A_26251	no homologue	-	-	-	-	-	-	-	-	-	-
Cotton_A_26282	no homologue	-	-	-	-	-	-	-	-	-	-
Cotton_A_26323	no homologue	-	-	-	-	-	-	-	-	-	-
Cotton_A_26471	no homologue	-	-	-	-	-	-	-	-	-	-
Cotton_A_26567	no homologue	-	-	-	-	-	-	-	-	-	-
Cotton_A_26591	no homologue	-	-	-	-	-	-	-	-	-	-
Cotton_A_26610	no homologue	-	-	-	-	-	-	-	-	-	-
Cotton_A_26645	no homologue	-	-	-	-	-	-	-	-	-	-
Cotton_A_26695	no homologue	-	-	-	-	-	-	-	-	-	-
Cotton_A_26711	no homologue	-	-	-	-	-	-	-	-	-	-
Cotton_A_26929	no homologue	-	-	-	-	-	-	-	-	-	-
Cotton_A_26947	no homologue	-	-	-	-	-	-	-	-	-	-
Cotton_A_27032	no homologue	-	-	-	-	-	-	-	-	-	-
Cotton_A_27099	no homologue	-	-	-	-	-	-	-	-	-	-
Cotton_A_27102	no homologue	-	-	-	-	-	-	-	-	-	-
Cotton_A_27113	no homologue	-	-	-	-	-	-	-	-	-	-
Cotton_A_27162	no homologue	-	-	-	-	-	-	-	-	-	-
Cotton_A_27165	no homologue	-	-	-	-	-	-	-	-	-	-
Cotton_A_27169	no homologue	-	-	-	-	-	-	-	-	-	-
Cotton_A_27222	no homologue	-	-	-	-	-	-	-	-	-	-
Cotton_A_27251	no homologue	-	-	-	-	-	-	-	-	-	-
Cotton_A_27380	no homologue	-	-	-	-	-	-	-	-	-	-
Cotton_A_27447	no homologue	-	-	-	-	-	-	-	-	-	-
Cotton_A_27465	no homologue	-	-	-	-	-	-	-	-	-	-
Cotton_A_27565	no homologue	-	-	-	-	-	-	-	-	-	-
Cotton_A_27582	no homologue	-	-	-	-	-	-	-	-	-	-
Cotton_A_27588	no homologue	-	-	-	-	-	-	-	-	-	-
Cotton_A_27857	no homologue	-	-	-	-	-	-	-	-	-	-
Cotton_A_27906	no homologue	-	-	-	-	-	-	-	-	-	-
Cotton_A_27967	no homologue	-	-	-	-	-	-	-	-	-	-
Cotton_A_27997	no homologue	-	-	-	-	-	-	-	-	-	-
Cotton_A_27999	no homologue	-	-	-	-	-	-	-	-	-	-
Cotton_A_28034	no homologue	-	-	-	-	-	-	-	-	-	-
Cotton_A_28366	no homologue	-	-	-	-	-	-	-	-	-	-
Cotton_A_28367	no homologue	-	-	-	-	-	-	-	-	-	-
Cotton_A_28396	no homologue	-	-	-	-	-	-	-	-	-	-
Cotton_A_28512	no homologue	-	-	-	-	-	-	-	-	-	-
Cotton_A_28519	no homologue	-	-	-	-	-	-	-	-	-	-
Cotton_A_28539	no homologue	-	-	-	-	-	-	-	-	-	-
Cotton_A_28621	no homologue	-	-	-	-	-	-	-	-	-	-
Cotton_A_28692	no homologue	-	-	-	-	-	-	-	-	-	-
Cotton_A_28819	no homologue	-	-	-	-	-	-	-	-	-	-
Cotton_A_29210	no homologue	-	-	-	-	-	-	-	-	-	-
Cotton_A_29234	no homologue	-	-	-	-	-	-	-	-	-	-
Cotton_A_29416	no homologue	-	-	-	-	-	-	-	-	-	-
Cotton_A_29423	no homologue	-	-	-	-	-	-	-	-	-	-
Cotton_A_29447	no homologue	-	-	-	-	-	-	-	-	-	-
Cotton_A_29486	no homologue	-	-	-	-	-	-	-	-	-	-
Cotton_A_29517	no homologue	-	-	-	-	-	-	-	-	-	-
Cotton_A_29649	no homologue	-	-	-	-	-	-	-	-	-	-
Cotton_A_29744	no homologue	-	-	-	-	-	-	-	-	-	-
Cotton_A_29774	no homologue	-	-	-	-	-	-	-	-	-	-
Cotton_A_29784	no homologue	-	-	-	-	-	-	-	-	-	-
Cotton_A_29868	no homologue	-	-	-	-	-	-	-	-	-	-
Cotton_A_29900	no homologue	-	-	-	-	-	-	-	-	-	-
Cotton_A_29951	no homologue	-	-	-	-	-	-	-	-	-	-
Cotton_A_29952	no homologue	-	-	-	-	-	-	-	-	-	-
Cotton_A_29962	no homologue	-	-	-	-	-	-	-	-	-	-
Cotton_A_29984	no homologue	-	-	-	-	-	-	-	-	-	-
Cotton_A_30037	no homologue	-	-	-	-	-	-	-	-	-	-
Cotton_A_30077	no homologue	-	-	-	-	-	-	-	-	-	-
Cotton_A_30107	no homologue	-	-	-	-	-	-	-	-	-	-
Cotton_A_30151	no homologue	-	-	-	-	-	-	-	-	-	-
Cotton_A_30161	no homologue	-	-	-	-	-	-	-	-	-	-
Cotton_A_30177	no homologue	-	-	-	-	-	-	-	-	-	-
Cotton_A_30200	no homologue	-	-	-	-	-	-	-	-	-	-
Cotton_A_30224	no homologue	-	-	-	-	-	-	-	-	-	-
Cotton_A_30325	no homologue	-	-	-	-	-	-	-	-	-	-
Cotton_A_30432	no homologue	-	-	-	-	-	-	-	-	-	-
Cotton_A_30433	no homologue	-	-	-	-	-	-	-	-	-	-
Cotton_A_30492	no homologue	-	-	-	-	-	-	-	-	-	-
Cotton_A_30497	no homologue	-	-	-	-	-	-	-	-	-	-
Cotton_A_30610	no homologue	-	-	-	-	-	-	-	-	-	-
Cotton_A_30624	no homologue	-	-	-	-	-	-	-	-	-	-
Cotton_A_30701	no homologue	-	-	-	-	-	-	-	-	-	-
Cotton_A_30764	no homologue	-	-	-	-	-	-	-	-	-	-
Cotton_A_30992	no homologue	-	-	-	-	-	-	-	-	-	-
Cotton_A_30993	no homologue	-	-	-	-	-	-	-	-	-	-
Cotton_A_31133	no homologue	-	-	-	-	-	-	-	-	-	-
Cotton_A_31207	no homologue	-	-	-	-	-	-	-	-	-	-
Cotton_A_31297	no homologue	-	-	-	-	-	-	-	-	-	-
Cotton_A_31398	no homologue	-	-	-	-	-	-	-	-	-	-
Cotton_A_31464	no homologue	-	-	-	-	-	-	-	-	-	-
Cotton_A_31587	no homologue	-	-	-	-	-	-	-	-	-	-
Cotton_A_31667	no homologue	-	-	-	-	-	-	-	-	-	-
Cotton_A_31803	no homologue	-	-	-	-	-	-	-	-	-	-
Cotton_A_32006	no homologue	-	-	-	-	-	-	-	-	-	-
Cotton_A_32115	no homologue	-	-	-	-	-	-	-	-	-	-
Cotton_A_32156	no homologue	-	-	-	-	-	-	-	-	-	-
Cotton_A_32230	no homologue	-	-	-	-	-	-	-	-	-	-
Cotton_A_32310	no homologue	-	-	-	-	-	-	-	-	-	-
Cotton_A_32412	no homologue	-	-	-	-	-	-	-	-	-	-
Cotton_A_32614	no homologue	-	-	-	-	-	-	-	-	-	-
Cotton_A_32625	no homologue	-	-	-	-	-	-	-	-	-	-
Cotton_A_32647	no homologue	-	-	-	-	-	-	-	-	-	-
Cotton_A_32663	no homologue	-	-	-	-	-	-	-	-	-	-
Cotton_A_32664	no homologue	-	-	-	-	-	-	-	-	-	-
Cotton_A_32804	no homologue	-	-	-	-	-	-	-	-	-	-
Cotton_A_32906	no homologue	-	-	-	-	-	-	-	-	-	-
Cotton_A_32944	no homologue	-	-	-	-	-	-	-	-	-	-
Cotton_A_32952	no homologue	-	-	-	-	-	-	-	-	-	-
Cotton_A_32957	no homologue	-	-	-	-	-	-	-	-	-	-
Cotton_A_32998	no homologue	-	-	-	-	-	-	-	-	-	-
Cotton_A_33064	no homologue	-	-	-	-	-	-	-	-	-	-
Cotton_A_33093	no homologue	-	-	-	-	-	-	-	-	-	-
Cotton_A_33163	no homologue	-	-	-	-	-	-	-	-	-	-
Cotton_A_33259	no homologue	-	-	-	-	-	-	-	-	-	-
Cotton_A_33382	no homologue	-	-	-	-	-	-	-	-	-	-
Cotton_A_33425	no homologue	-	-	-	-	-	-	-	-	-	-
Cotton_A_33522	no homologue	-	-	-	-	-	-	-	-	-	-
Cotton_A_33689	no homologue	-	-	-	-	-	-	-	-	-	-
Cotton_A_33721	no homologue	-	-	-	-	-	-	-	-	-	-
Cotton_A_33757	no homologue	-	-	-	-	-	-	-	-	-	-
Cotton_A_33758	no homologue	-	-	-	-	-	-	-	-	-	-
Cotton_A_33882	no homologue	-	-	-	-	-	-	-	-	-	-
Cotton_A_34163	no homologue	-	-	-	-	-	-	-	-	-	-
Cotton_A_34186	no homologue	-	-	-	-	-	-	-	-	-	-
Cotton_A_34296	no homologue	-	-	-	-	-	-	-	-	-	-
Cotton_A_34310	no homologue	-	-	-	-	-	-	-	-	-	-
Cotton_A_34381	no homologue	-	-	-	-	-	-	-	-	-	-
Cotton_A_34489	no homologue	-	-	-	-	-	-	-	-	-	-
Cotton_A_34492	no homologue	-	-	-	-	-	-	-	-	-	-
Cotton_A_34499	no homologue	-	-	-	-	-	-	-	-	-	-
Cotton_A_34953	no homologue	-	-	-	-	-	-	-	-	-	-
Cotton_A_35047	no homologue	-	-	-	-	-	-	-	-	-	-
Cotton_A_35158	no homologue	-	-	-	-	-	-	-	-	-	-
Cotton_A_35216	no homologue	-	-	-	-	-	-	-	-	-	-
Cotton_A_35322	no homologue	-	-	-	-	-	-	-	-	-	-
Cotton_A_35460	no homologue	-	-	-	-	-	-	-	-	-	-
Cotton_A_35605	no homologue	-	-	-	-	-	-	-	-	-	-
Cotton_A_35753	no homologue	-	-	-	-	-	-	-	-	-	-
Cotton_A_35807	no homologue	-	-	-	-	-	-	-	-	-	-
Cotton_A_36059	no homologue	-	-	-	-	-	-	-	-	-	-
Cotton_A_36132	no homologue	-	-	-	-	-	-	-	-	-	-
Cotton_A_36151	no homologue	-	-	-	-	-	-	-	-	-	-
Cotton_A_36170	no homologue	-	-	-	-	-	-	-	-	-	-
Cotton_A_36286	no homologue	-	-	-	-	-	-	-	-	-	-
Cotton_A_36326	no homologue	-	-	-	-	-	-	-	-	-	-
Cotton_A_36355	no homologue	-	-	-	-	-	-	-	-	-	-
Cotton_A_36423	no homologue	-	-	-	-	-	-	-	-	-	-
Cotton_A_36513	no homologue	-	-	-	-	-	-	-	-	-	-
Cotton_A_36738	no homologue	-	-	-	-	-	-	-	-	-	-
Cotton_A_36752	no homologue	-	-	-	-	-	-	-	-	-	-
Cotton_A_36753	no homologue	-	-	-	-	-	-	-	-	-	-
Cotton_A_36808	no homologue	-	-	-	-	-	-	-	-	-	-
Cotton_A_36874	no homologue	-	-	-	-	-	-	-	-	-	-
Cotton_A_36903	no homologue	-	-	-	-	-	-	-	-	-	-
Cotton_A_36987	no homologue	-	-	-	-	-	-	-	-	-	-
Cotton_A_37060	no homologue	-	-	-	-	-	-	-	-	-	-
Cotton_A_37150	no homologue	-	-	-	-	-	-	-	-	-	-
[truncated: 210 more rows]

## Sheet: 10-10 cutoff
Cotton anther protein IDs (query)	Arabidopsis homologues (subject)	identity (%)	alignment length	mismatches	gap opens	q. start	q. end	s. start	s. end	e-value	bit score
Cotton_A_00104	AT3G17820.1	81.94	72	13	0	1	72	1	72	9.8e-31	125.6
Cotton_A_00104	AT5G37600.1	77.78	72	16	0	1	72	1	72	2.8e-30	124
Cotton_A_00104	AT5G16570.1	77.78	72	16	0	1	72	1	72	5.4e-29	119.8
Cotton_A_00104	AT1G48470.1	77.46	71	15	1	2	72	3	72	1e-27	115.5
Cotton_A_00166	AT4G33910.1	72.13	287	77	3	1	285	1	286	6e-119	421.4
Cotton_A_00166	AT5G66060.1	47.37	209	100	6	79	281	79	283	2.6e-47	183.3
Cotton_A_00166	AT3G28490.1	45.12	215	108	5	72	280	26	236	7.6e-47	181.8
Cotton_A_00166	AT2G17720.1	43.2	206	109	5	79	279	81	283	2.7e-44	173.3
Cotton_A_00166	AT5G18900.1	45.67	208	101	5	81	280	40	243	2.5e-42	166.8
Cotton_A_00166	AT5G66060.2	46.21	145	71	4	79	222	79	217	9.4e-29	121.7
Cotton_A_00166	AT4G25600.1	29.6	223	121	6	69	285	50	242	2.6e-18	87.04
Cotton_A_00180	AT4G34150.1	62.45	253	80	4	3	249	4	247	1.7e-92	333.2
Cotton_A_00180	AT2G15880.1	42.86	126	63	3	132	248	503	628	4.8e-23	102.4
Cotton_A_00180	AT2G15880.1	39.02	123	66	3	132	248	545	664	4.5e-21	95.9
Cotton_A_00180	AT3G19020.1	42.15	121	64	3	134	248	634	754	5.9e-21	95.52
Cotton_A_00180	AT3G19020.1	43.09	123	57	5	132	248	699	814	1e-20	94.74
Cotton_A_00180	AT3G19020.1	42.5	120	53	5	132	248	656	762	1.3e-20	94.36
Cotton_A_00180	AT2G15880.1	42.06	126	58	5	133	248	478	598	2.9e-20	93.2
Cotton_A_00180	AT3G19020.1	40	125	64	5	132	248	670	791	5e-20	92.43
Cotton_A_00180	AT1G49490.1	42.15	121	54	6	131	249	537	643	1.1e-19	91.28
Cotton_A_00180	AT1G49490.1	42.15	121	54	6	131	249	537	643	1.1e-19	91.28
Cotton_A_00180	AT2G15880.1	38.21	123	66	4	132	248	538	656	1.9e-19	90.51
Cotton_A_00180	AT1G49490.1	43.44	122	58	5	132	247	545	661	1.9e-19	90.51
Cotton_A_00180	AT1G49490.1	43.44	122	58	5	132	247	545	661	1.9e-19	90.51
Cotton_A_00180	AT2G15880.1	37.04	135	71	5	127	248	516	649	3.2e-19	89.74
Cotton_A_00180	AT4G33970.1	38.89	126	66	5	132	248	519	642	5.5e-19	88.97
Cotton_A_00180	AT1G49490.1	45.76	118	48	6	131	248	527	628	1.2e-18	87.81
Cotton_A_00180	AT1G49490.1	45.76	118	48	6	131	248	527	628	1.2e-18	87.81
Cotton_A_00180	AT2G15880.1	39.34	122	64	4	132	247	573	690	2.1e-18	87.04
Cotton_A_00180	AT2G15880.1	39.06	128	62	5	132	248	552	674	2.7e-18	86.66
Cotton_A_00180	AT2G15880.1	39.19	148	54	8	132	248	580	722	4.7e-18	85.89
Cotton_A_00180	AT4G33970.1	37.33	150	58	7	127	247	531	673	6.1e-18	85.5
Cotton_A_00180	AT4G33970.1	37.9	124	61	2	131	248	495	608	6.1e-18	85.5
Cotton_A_00180	AT2G15880.1	37.5	144	68	7	126	248	441	583	1e-17	84.73
Cotton_A_00180	AT4G33970.1	40.83	120	62	4	129	248	541	651	2.3e-17	83.57
Cotton_A_00180	AT3G19020.1	35.71	126	69	2	132	247	727	850	3e-17	83.19
Cotton_A_00180	AT1G49490.1	39.52	124	63	5	132	247	552	671	5.2e-17	82.42
Cotton_A_00180	AT1G49490.1	39.52	124	63	5	132	247	552	671	5.2e-17	82.42
Cotton_A_00180	AT4G33970.1	41.53	118	56	5	139	248	487	599	1.5e-16	80.88
Cotton_A_00180	AT3G19020.1	42.74	124	54	7	132	247	706	820	2.6e-16	80.11
Cotton_A_00180	AT4G33970.1	38.64	132	61	6	133	248	465	592	4.4e-16	79.34
Cotton_A_00180	AT3G19020.1	39.84	123	62	6	133	248	592	709	5.7e-16	78.95
Cotton_A_00180	AT1G09070.1	25.28	265	162	12	11	249	6	260	5.7e-16	78.95
Cotton_A_00180	AT3G19020.1	35.66	129	70	4	132	248	603	730	1.3e-15	77.8
Cotton_A_00180	AT1G49490.1	38.26	115	59	4	129	241	557	661	2.8e-15	76.64
Cotton_A_00180	AT1G49490.1	38.26	115	59	4	129	241	557	661	2.8e-15	76.64
Cotton_A_00180	AT1G49490.1	43.1	116	54	5	139	248	488	597	3.7e-15	76.26
Cotton_A_00180	AT1G49490.1	43.1	116	54	5	139	248	488	597	3.7e-15	76.26
Cotton_A_00180	AT3G50580.1	40.52	116	60	4	127	234	65	179	3.7e-15	76.26
Cotton_A_00180	AT2G42010.1	35.94	128	47	5	150	249	4	124	1.4e-14	74.33
Cotton_A_00180	AT1G20130.2	41.18	119	53	6	132	247	52	156	1.4e-14	74.33
Cotton_A_00180	AT1G20130.1	41.18	119	53	6	132	247	72	176	1.4e-14	74.33
Cotton_A_00180	AT2G15880.1	34.85	132	70	6	131	248	410	539	5.4e-14	72.4
Cotton_A_00180	AT4G33970.1	37.84	148	52	8	133	248	432	571	7e-14	72.02
Cotton_A_00180	AT5G58160.1	37.98	129	55	6	132	239	694	818	9.1e-14	71.63
Cotton_A_00180	AT3G19020.1	33.55	152	66	5	131	248	545	695	1.6e-13	70.86
Cotton_A_00180	AT1G07310.1	27.1	262	160	10	11	247	9	264	2.9e-12	66.63
Cotton_A_00180	AT3G01650.1	37.4	123	64	8	128	248	4	115	5e-12	65.85
Cotton_A_00180	AT4G26750.1	33.33	150	48	7	139	249	208	344	8.6e-12	65.08
Cotton_A_00180	AT1G49490.1	32.46	114	69	2	129	241	565	671	1.1e-11	64.7
Cotton_A_00180	AT1G49490.1	32.46	114	69	2	129	241	565	671	1.1e-11	64.7
Cotton_A_00180	AT1G20130.2	38.46	117	55	6	132	248	40	139	1.9e-11	63.93
Cotton_A_00180	AT1G20130.1	38.46	117	55	6	132	248	60	159	1.9e-11	63.93
Cotton_A_00180	AT1G10620.1	43.48	92	42	5	157	247	43	125	5.5e-11	62.39
Cotton_A_00180	AT1G20130.2	38.32	107	54	4	142	247	33	128	7.2e-11	62
Cotton_A_00180	AT1G20130.1	38.32	107	54	4	142	247	53	148	7.2e-11	62
Cotton_A_00180	AT1G20130.2	39.17	120	51	7	131	248	78	177	9.5e-11	61.62
Cotton_A_00180	AT1G20130.1	39.17	120	51	7	131	248	98	197	9.5e-11	61.62
Cotton_A_00180	AT1G63220.1	30.33	122	82	3	7	127	3	122	9.5e-11	61.62
Cotton_A_00180	AT1G15130.1	33.33	123	59	5	132	244	735	844	9.5e-11	61.62
Cotton_A_00180	AT1G20130.2	38.55	83	49	1	165	247	23	103	1.2e-10	61.23
Cotton_A_00180	AT1G20130.1	38.55	83	49	1	165	247	43	123	1.2e-10	61.23
Cotton_A_00180	AT1G10620.1	33.62	116	75	2	133	247	54	168	1.2e-10	61.23
Cotton_A_00180	AT5G41390.2	41.77	79	42	4	155	231	130	206	1.6e-10	60.85
Cotton_A_00180	AT5G41390.1	41.77	79	42	4	155	231	188	264	1.6e-10	60.85
Cotton_A_00180	AT1G10620.1	37.38	107	45	5	140	233	41	138	2.1e-10	60.46
Cotton_A_00180	AT4G28300.2	35.71	112	53	4	132	237	185	283	2.8e-10	60.08
Cotton_A_00180	AT4G28300.1	35.71	112	53	4	132	237	243	341	2.8e-10	60.08
Cotton_A_00180	AT1G20130.2	35.71	112	55	4	132	226	62	173	3.6e-10	59.69
Cotton_A_00180	AT1G20130.1	35.71	112	55	4	132	226	82	193	3.6e-10	59.69
Cotton_A_00180	AT5G58160.1	30.25	119	67	2	139	248	684	795	3.6e-10	59.69
Cotton_A_00180	AT2G15880.1	33.33	138	61	6	133	248	402	530	4.7e-10	59.31
Cotton_A_00180	AT4G33970.1	33.33	129	58	6	132	248	582	694	4.7e-10	59.31
Cotton_A_00180	AT3G50580.1	39.6	101	45	5	160	248	64	160	4.7e-10	59.31
Cotton_A_00180	AT3G44340.2	33.85	130	56	6	144	245	169	296	6.1e-10	58.92
Cotton_A_00180	AT3G44340.1	33.85	130	56	6	144	245	169	296	6.1e-10	58.92
Cotton_A_00180	AT3G07100.1	34.4	125	61	7	132	247	29	141	6.1e-10	58.92
Cotton_A_00180	AT1G49490.1	31.34	134	76	5	129	247	592	724	8e-10	58.54
Cotton_A_00180	AT1G49490.1	31.34	134	76	5	129	247	592	724	8e-10	58.54
Cotton_A_00207	AT3G19010.1	59.25	346	138	2	1	343	1	346	6e-126	444.9
Cotton_A_00207	AT3G19010.3	53.47	346	128	3	1	343	1	316	6e-110	391.7
Cotton_A_00207	AT3G19010.2	57.2	264	110	2	1	261	1	264	6.5e-91	328.6
Cotton_A_00207	AT1G35190.1	30.68	339	208	11	19	344	5	329	5.8e-31	129.4
Cotton_A_00207	AT1G35190.2	29.97	337	190	11	19	344	5	306	3e-27	117.1
Cotton_A_00313	AT3G51880.3	58.43	178	67	1	1	171	1	178	3.8e-54	204.9
Cotton_A_00313	AT3G51880.1	58.43	178	67	1	1	171	1	178	3.8e-54	204.9
Cotton_A_00313	AT3G51880.2	59.78	179	63	2	1	171	1	178	1.1e-53	203.4
Cotton_A_00313	AT3G51880.4	62.57	171	54	3	1	171	1	161	7.2e-53	200.7
Cotton_A_00313	AT3G28730.1	34.11	129	79	3	5	130	516	641	7.8e-15	74.33
Cotton_A_00313	AT1G04880.1	26.62	154	88	3	38	169	248	398	1.2e-10	60.46
Cotton_A_00416	AT3G53520.1	70.64	436	66	4	1	376	1	434	6e-168	584.7
Cotton_A_00416	AT3G53520.2	70.41	436	65	5	1	376	1	432	9e-166	577.4
Cotton_A_00416	AT3G53520.4	67.1	459	66	5	1	376	1	457	5e-164	571.6
Cotton_A_00416	AT3G62830.2	55.56	432	126	5	10	377	6	435	2e-128	453.4
Cotton_A_00416	AT3G62830.1	55.56	432	126	5	10	377	6	435	2e-128	453.4
Cotton_A_00416	AT2G47650.1	55.38	437	117	6	8	373	3	432	6e-128	451.8
Cotton_A_00416	AT2G47650.1	55.38	437	117	6	8	373	3	432	6e-128	451.8
Cotton_A_00416	AT2G47650.2	54.63	443	117	7	8	373	3	438	4e-126	445.7
Cotton_A_00416	AT2G47650.2	54.63	443	117	7	8	373	3	438	4e-126	445.7
Cotton_A_00416	AT3G53520.3	60.77	339	71	6	1	279	1	337	1e-102	367.5
Cotton_A_00416	AT3G46440.2	54.55	308	80	3	121	368	29	336	1.2e-88	321.2
Cotton_A_00416	AT3G46440.1	54.55	308	80	3	121	368	29	336	1.2e-88	321.2
Cotton_A_00416	AT5G59290.2	72.5	200	55	0	169	368	153	352	4.2e-83	302.8
Cotton_A_00416	AT5G59290.1	72.5	200	55	0	169	368	138	337	4.2e-83	302.8
Cotton_A_00416	AT5G28840.2	26.74	258	170	7	127	377	103	348	7.6e-16	79.34
Cotton_A_00416	AT5G28840.1	26.74	258	170	7	127	377	103	348	7.6e-16	79.34
Cotton_A_00416	AT3G14790.1	29.9	194	124	6	169	357	126	312	8.4e-15	75.87
Cotton_A_00416	AT2G27860.1	27.66	235	117	9	167	353	131	360	1.6e-13	71.63
Cotton_A_00416	AT1G78570.1	29.38	194	125	6	169	357	126	312	1.6e-13	71.63
Cotton_A_00416	AT1G08200.1	28.09	235	116	9	167	353	131	360	2.1e-13	71.25
Cotton_A_00416	AT1G53500.1	27.84	194	128	6	169	357	128	314	4.6e-13	70.09
Cotton_A_00416	AT1G53500.1	27.84	194	128	6	169	357	128	314	4.6e-13	70.09
Cotton_A_00425	AT5G02790.1	66.96	230	74	2	1	230	8	235	1.4e-88	320.1
Cotton_A_00425	AT1G19570.1	25.13	191	126	5	30	215	20	198	2.7e-12	66.63
Cotton_A_00425	AT1G19570.2	24.61	191	126	5	30	215	20	197	2e-10	60.46
Cotton_A_00425	AT1G75270.1	23.68	190	128	5	30	214	20	197	9.8e-10	58.15
Cotton_A_00484	AT5G04180.1	41.42	268	146	5	14	279	4	262	3.1e-53	203
Cotton_A_00484	AT5G04180.1	41.42	268	146	5	14	279	4	262	3.1e-53	203
Cotton_A_00484	AT5G04180.1	41.42	268	146	5	14	279	4	262	3.1e-53	203
Cotton_A_00484	AT3G52720.1	34.72	265	155	5	16	274	12	264	1.6e-38	154.1
Cotton_A_00484	AT3G52720.2	34.5	229	132	5	16	238	12	228	1.9e-31	130.6
Cotton_A_00485	AT5G04180.1	38.64	264	136	6	18	261	5	262	9.6e-46	177.9
Cotton_A_00485	AT5G04180.1	38.64	264	136	6	18	261	5	262	9.6e-46	177.9
Cotton_A_00485	AT5G04180.1	38.64	264	136	6	18	261	5	262	9.6e-46	177.9
Cotton_A_00485	AT3G52720.1	32.45	265	143	6	16	256	12	264	1.4e-33	137.5
Cotton_A_00485	AT3G52720.2	33.78	225	131	4	16	234	12	224	7.9e-32	131.7
Cotton_A_00579	AT5G47010.1	34	403	222	11	371	747	534	918	1.3e-48	189.5
Cotton_A_00635	AT2G20930.1	90	140	14	0	1	140	1	140	3.2e-71	261.2
Cotton_A_00645	AT4G38630.1	69.64	392	92	9	1	378	7	385	2e-141	496.5
Cotton_A_00659	AT4G34860.2	83.42	579	86	3	1	578	1	570	0	997.7
Cotton_A_00659	AT4G34860.1	83.42	579	86	3	1	578	1	570	0	997.7
Cotton_A_00659	AT1G22650.1	77.39	544	98	4	36	578	15	534	0	875.9
Cotton_A_00659	AT1G56560.1	52.82	532	234	5	61	575	69	600	4e-166	579.3
Cotton_A_00659	AT3G05820.1	55.44	478	201	4	96	567	161	632	3e-158	553.1
Cotton_A_00688	AT2G40620.1	50.45	222	79	5	350	551	96	306	4.7e-44	173.7
Cotton_A_00688	AT1G06070.1	50.47	212	78	4	355	540	154	364	2.2e-41	164.9
Cotton_A_00716	AT2G21470.1	68.31	650	160	8	1	633	1	621	0	859
Cotton_A_00716	AT2G21470.3	67.99	653	160	9	1	633	1	624	0	853.6
Cotton_A_00716	AT2G21470.2	75.94	532	110	4	1	515	1	531	0	807.7
Cotton_A_00716	AT2G30110.1	25.64	472	259	14	10	393	490	957	1.1e-23	106.3
Cotton_A_00716	AT5G06460.1	31.52	184	105	3	10	172	487	670	3.4e-17	84.73
Cotton_A_00716	AT2G21470.2	35	120	50	4	514	633	605	696	5.2e-10	60.85
Cotton_A_00732	AT3G28770.1	20.59	578	387	12	301	827	722	1278	4e-16	81.65
Cotton_A_00732	AT3G28770.1	20.37	545	363	13	337	842	981	1493	2.2e-14	75.87
Cotton_A_00732	AT3G28770.1	20.32	566	383	16	343	849	599	1155	9.2e-13	70.48
Cotton_A_00732	AT2G22795.1	19.75	471	328	11	343	773	193	653	9.2e-13	70.48
Cotton_A_00732	AT2G22795.1	19.05	357	266	9	318	654	327	680	1.3e-11	66.63
Cotton_A_00732	AT3G28770.1	18.68	546	369	14	348	849	449	963	1.7e-11	66.24
Cotton_A_00732	AT1G76810.1	22.2	554	324	19	345	833	43	554	1.7e-11	66.24
Cotton_A_00751	AT2G22795.1	21.56	450	313	14	446	864	229	669	1.2e-14	77.03
Cotton_A_00751	AT3G28770.1	21.06	546	342	19	423	926	1134	1632	1.3e-13	73.56
Cotton_A_00751	AT2G22795.1	20.04	464	317	12	446	859	252	711	1.2e-11	67.01
Cotton_A_00751	AT2G22795.1	22.04	540	340	19	420	934	170	653	2.1e-11	66.24
Cotton_A_00751	AT3G28770.1	21.87	503	329	17	417	903	770	1224	6.1e-11	64.7
Cotton_A_00751	AT3G28770.1	21.19	505	329	14	422	908	527	980	5.2e-10	61.62
Cotton_A_00780	AT2G21130.1	62.07	174	64	2	1	174	1	172	1.1e-57	218.4
Cotton_A_00780	AT2G21130.1	62.07	174	64	2	1	174	1	172	1.1e-57	218.4
Cotton_A_00780	AT3G56070.2	63.58	173	61	2	2	174	1	171	1.1e-57	218.4
Cotton_A_00780	AT3G56070.1	63.58	173	61	2	2	174	1	171	1.1e-57	218.4
Cotton_A_00780	AT2G21130.1	62.07	174	64	2	1	174	1	172	1.1e-57	218.4
Cotton_A_00780	AT4G38740.1	62.13	169	62	2	6	174	5	171	3.3e-57	216.9
Cotton_A_00780	AT4G38740.1	62.13	169	62	2	6	174	5	171	3.3e-57	216.9
Cotton_A_00780	AT4G38740.1	62.13	169	62	2	6	174	5	171	3.3e-57	216.9
Cotton_A_00780	AT4G34870.1	63.58	173	61	2	2	174	1	171	1.1e-55	211.8
Cotton_A_00780	AT2G16600.1	60.92	174	66	2	1	174	1	172	3.1e-55	210.3
Cotton_A_00780	AT2G16600.1	60.92	174	66	2	1	174	1	172	3.1e-55	210.3
Cotton_A_00780	AT3G62030.3	59.41	170	61	1	6	175	95	256	1.7e-53	204.5
Cotton_A_00780	AT3G62030.2	59.41	170	61	1	6	175	149	310	1.7e-53	204.5
Cotton_A_00780	AT3G62030.1	59.41	170	61	1	6	175	96	257	1.7e-53	204.5
Cotton_A_00780	AT5G13120.2	57.8	173	62	2	6	175	87	251	2.9e-53	203.8
Cotton_A_00780	AT5G13120.1	57.8	173	62	2	6	175	91	255	2.9e-53	203.8
Cotton_A_00780	AT5G58710.1	60	170	66	2	6	175	36	203	1.9e-52	201.1
Cotton_A_00780	AT2G38730.1	57.74	168	67	2	8	174	35	199	1.2e-46	181.8
Cotton_A_00780	AT2G16600.2	51.72	174	60	2	1	174	1	150	4.7e-43	169.9
Cotton_A_00780	AT2G16600.2	51.72	174	60	2	1	174	1	150	4.7e-43	169.9
Cotton_A_00780	AT2G36130.1	49.67	151	63	4	19	168	19	157	6.3e-32	132.9
Cotton_A_00780	AT3G25230.2	31.58	171	108	2	207	371	388	555	6.8e-18	86.27
Cotton_A_00780	AT3G25230.1	32.92	161	99	2	207	361	388	545	8.8e-18	85.89
Cotton_A_00780	AT2G47320.1	29.8	151	91	3	18	168	86	221	1.5e-12	68.55
Cotton_A_00780	AT3G66654.3	31.79	151	88	3	8	158	82	217	1e-10	62.39
Cotton_A_00780	AT3G66654.2	31.79	151	88	3	8	158	82	217	1e-10	62.39
Cotton_A_00780	AT3G66654.1	31.79	151	88	3	8	158	82	217	1e-10	62.39
Cotton_A_00783	AT3G28770.1	22.3	417	292	7	16	400	926	1342	1.4e-15	78.95
Cotton_A_00783	AT3G28770.1	22.45	432	255	13	30	399	783	1196	1.2e-11	65.85
Cotton_A_00783	AT2G22795.1	24.67	227	147	6	62	279	396	607	2e-11	65.08
Cotton_A_00783	AT2G22795.1	21.13	213	156	2	67	279	426	626	1.7e-10	62
Cotton_A_00783	AT4G08310.1	22.62	336	194	10	3	279	174	502	2.2e-10	61.62
Cotton_A_00783	AT3G28770.1	20.65	368	248	11	59	400	713	1062	5e-10	60.46
Cotton_A_00783	AT2G22795.1	23.46	243	152	8	58	278	422	652	5e-10	60.46
Cotton_A_00783	AT2G22795.1	22.22	216	151	4	58	268	498	701	8.5e-10	59.69
Cotton_A_00811	AT1G36050.2	71.99	382	107	0	5	386	4	385	6e-176	611.3
Cotton_A_00811	AT1G36050.1	71.77	379	107	0	5	383	4	382	5e-174	604.7
Cotton_A_00811	AT1G22200.1	68.32	382	121	0	5	386	4	385	1e-168	587
Cotton_A_00811	AT1G22200.2	68.07	332	106	0	5	336	4	335	1e-143	503.8
Cotton_A_00811	AT3G22290.1	34.57	376	217	7	5	380	3	349	3e-60	226.9
Cotton_A_00811	AT4G27080.2	30.92	207	98	7	203	385	345	530	3.4e-19	90.51
Cotton_A_00811	AT4G27080.1	30.92	207	98	7	203	385	293	478	3.4e-19	90.51
Cotton_A_00811	AT3G20560.1	28.92	204	109	6	203	385	293	481	3.2e-17	83.96
Cotton_A_00811	AT4G27080.1	33.33	108	71	1	7	113	5	112	7.4e-14	72.79
Cotton_A_00811	AT3G20560.1	36.27	102	64	1	7	107	5	106	3.6e-13	70.48
Cotton_A_00811	AT4G27080.2	32.67	101	67	1	14	113	64	164	3.4e-11	63.93
Cotton_A_00838	AT3G51490.2	63.64	748	234	13	1	732	1	726	0	897.5
Cotton_A_00838	AT3G51490.1	62.83	748	232	14	1	732	1	718	0	877.1
Cotton_A_00838	AT4G16480.1	37.02	235	140	6	7	239	30	258	1.3e-36	149.4
Cotton_A_00838	AT2G16130.1	33.02	215	136	4	4	215	26	235	4.9e-31	131
Cotton_A_00838	AT5G16150.3	32.89	225	143	4	11	234	112	329	2.3e-28	122.1
Cotton_A_00838	AT5G16150.2	32.89	225	143	4	11	234	112	329	2.3e-28	122.1
Cotton_A_00838	AT5G16150.1	32.89	225	143	4	11	234	112	329	2.3e-28	122.1
Cotton_A_00838	AT1G75220.1	37.33	217	114	5	518	726	284	486	1.5e-27	119.4
Cotton_A_00838	AT5G16150.3	30.22	225	145	2	506	730	334	546	6.8e-25	110.5
Cotton_A_00838	AT5G16150.2	30.22	225	145	2	506	730	334	546	6.8e-25	110.5
Cotton_A_00838	AT5G16150.1	30.22	225	145	2	506	730	334	546	6.8e-25	110.5
Cotton_A_00838	AT5G27360.1	31.47	232	142	4	494	722	247	464	1.5e-24	109.4
Cotton_A_00838	AT2G48020.2	30.28	218	135	3	508	722	254	457	5.8e-24	107.5
Cotton_A_00838	AT2G48020.1	30.28	218	135	3	508	722	254	457	5.8e-24	107.5
Cotton_A_00838	AT2G16130.1	31	229	141	4	506	726	270	489	1.9e-22	102.4
Cotton_A_00838	AT1G75220.1	35.58	163	98	2	50	212	92	247	2.7e-21	98.6
Cotton_A_00838	AT2G48020.2	35.06	174	105	3	47	219	69	235	2.7e-21	98.6
Cotton_A_00838	AT2G48020.1	35.06	174	105	3	47	219	69	235	2.7e-21	98.6
Cotton_A_00838	AT1G50310.1	26.61	233	148	4	5	217	26	255	6e-21	97.44
Cotton_A_00838	AT3G05150.1	29.33	208	131	3	518	722	271	465	1.7e-20	95.9
Cotton_A_00838	AT4G02050.1	29.24	236	149	4	5	223	28	262	3e-20	95.13
Cotton_A_00838	AT3G05960.1	26.94	245	149	9	493	724	253	480	3.6e-18	88.2
Cotton_A_00838	AT4G02050.1	29	231	147	5	498	723	267	485	1.1e-17	86.66
Cotton_A_00838	AT1G07340.1	32.68	153	99	3	63	214	99	248	1.1e-17	86.66
Cotton_A_00838	AT3G19930.1	28.65	178	125	2	47	223	83	259	1.4e-17	86.27
Cotton_A_00838	AT3G05960.1	27.72	184	121	3	48	230	91	263	5.2e-17	84.34
Cotton_A_00838	AT3G05150.1	30.98	184	107	3	40	210	56	232	2e-16	82.42
Cotton_A_00838	AT5G27360.1	28.16	206	139	3	5	210	36	232	2.6e-16	82.03
Cotton_A_00838	AT1G07340.1	26.51	215	137	7	518	724	282	483	2.9e-15	78.57
Cotton_A_00838	AT3G19930.1	27.31	227	137	5	506	720	271	481	2.9e-15	78.57
Cotton_A_00838	AT1G50310.1	27.23	224	142	7	506	720	273	484	5.4e-14	74.33
Cotton_A_00838	AT4G16480.1	34.58	107	70	0	625	731	459	565	3.5e-13	71.63
Cotton_A_00965	AT1G07070.1	92.86	112	8	0	1	112	1	112	1.6e-59	221.5
Cotton_A_00965	AT1G41880.1	90.99	111	10	0	2	112	1	111	1.2e-57	215.3
Cotton_A_00971	AT2G39990.1	77.32	291	60	1	2	286	3	293	1e-130	459.9
Cotton_A_00971	AT3G11270.1	32.46	268	170	5	23	280	19	285	1.2e-31	131.3
Cotton_A_00971	AT3G11270.2	32.84	268	166	6	23	280	19	282	1.5e-31	131
Cotton_A_00971	AT5G05780.1	31.34	268	173	5	23	280	19	285	2.2e-30	127.1
Cotton_A_00971	AT5G05780.2	31.2	266	173	5	23	280	19	282	4.9e-30	125.9
Cotton_A_00971	AT5G56280.1	25.65	308	188	7	11	282	1	303	1.5e-15	77.8
Cotton_A_01071	AT5G13490.2	77.47	395	77	4	1	393	1	385	4e-172	598.6
Cotton_A_01071	AT5G13490.1	77.47	395	77	4	1	393	1	385	4e-172	598.6
Cotton_A_01071	AT3G08580.2	77.47	395	73	5	1	393	1	381	5e-170	591.7
Cotton_A_01071	AT3G08580.1	77.47	395	73	5	1	393	1	381	5e-170	591.7
Cotton_A_01071	AT4G28390.1	75.9	390	81	4	3	392	2	378	2e-161	562.8
Cotton_A_01071	AT5G56450.1	38.93	298	167	6	93	380	30	322	1.7e-53	204.5
Cotton_A_01071	AT1G14560.1	29.55	291	179	6	98	372	28	308	8.8e-31	129
Cotton_A_01071	AT5G01500.1	30.45	289	180	8	97	383	119	388	4.1e-28	120.2
Cotton_A_01071	AT4G01100.1	27.36	307	170	7	100	372	45	332	8.5e-26	112.5
Cotton_A_01071	AT4G01100.2	27.56	312	177	7	100	372	45	346	3.2e-25	110.5
Cotton_A_01071	AT4G32400.1	28.93	280	173	8	98	372	115	373	5.2e-23	103.2
Cotton_A_01071	AT5G61810.2	28.57	280	170	8	98	372	66	320	1.2e-22	102.1
Cotton_A_01071	AT5G61810.1	28.57	280	170	8	98	372	209	463	1.2e-22	102.1
Cotton_A_01071	AT5G48970.1	27.04	318	190	9	94	377	19	328	3.7e-21	97.06
Cotton_A_01071	AT2G22500.1	26.39	288	175	8	97	358	6	282	1.7e-18	88.2
Cotton_A_01071	AT5G64970.1	25.08	295	177	8	100	372	138	410	9.5e-17	82.42
Cotton_A_01071	AT5G46800.1	26.42	299	191	10	96	377	7	293	2.3e-15	77.8
Cotton_A_01071	AT3G54110.1	23.19	263	195	5	97	358	15	271	4e-15	77.03
Cotton_A_01071	AT1G25380.1	32.49	197	105	10	199	380	18	201	9.8e-14	72.4
Cotton_A_01071	AT1G25380.1	21.4	285	194	9	100	370	24	292	8.3e-13	69.32
Cotton_A_01071	AT4G32400.1	27.27	198	120	6	98	290	208	386	9.2e-12	65.85
Cotton_A_01071	AT4G03115.1	23.4	282	186	7	91	365	32	290	1e-10	62.39
Cotton_A_01071	AT2G47490.1	28.96	183	110	7	201	374	16	187	1.3e-10	62
Cotton_A_01071	AT4G01100.1	25.37	205	130	6	100	289	148	344	1.7e-10	61.62
Cotton_A_01071	AT4G01100.2	25.37	205	130	6	100	289	162	358	1.7e-10	61.62
Cotton_A_01071	AT3G54110.1	27.54	167	108	3	98	264	119	272	8.6e-10	59.31
Cotton_A_01071	AT3G54110.1	27.91	172	112	7	219	380	32	201	8.6e-10	59.31
Cotton_A_01071	AT2G47490.1	23.83	277	195	8	100	370	20	286	8.6e-10	59.31
Cotton_A_01071	AT5G19760.1	27.12	177	115	5	98	271	110	275	8.6e-10	59.31
Cotton_A_01081	AT3G61040.1	34.19	506	309	8	20	516	3	493	3.2e-82	300.4
Cotton_A_01081	AT4G15380.1	30.8	487	307	9	48	524	43	509	2.8e-62	234.2
Cotton_A_01081	AT5G24950.1	29.11	505	330	12	21	516	8	493	1.3e-56	215.3
Cotton_A_01081	AT3G61040.2	30.05	406	263	7	20	419	3	393	1.9e-50	194.9
Cotton_A_01101	AT2G17700.1	46.52	273	138	3	121	393	272	536	1e-69	258.5
Cotton_A_01101	AT3G22750.1	40	290	153	3	129	397	65	354	4.3e-63	236.5
Cotton_A_01101	AT4G14780.1	40.83	289	151	3	129	397	52	340	1.2e-62	235
Cotton_A_01101	AT1G14000.1	40.28	288	149	13	125	397	147	426	1.1e-47	185.3
Cotton_A_01101	AT4G24480.1	34.59	266	169	4	133	393	664	929	2.7e-41	164.1
Cotton_A_01101	AT1G04700.1	38.91	257	144	7	147	392	775	1029	1.7e-40	161.4
Cotton_A_01101	AT1G16270.2	37.55	261	152	6	147	397	872	1131	3e-40	160.6
Cotton_A_01101	AT1G16270.1	37.55	261	152	6	147	397	872	1131	3e-40	160.6
Cotton_A_01101	AT3G24715.1	35.29	272	159	7	147	405	845	1112	1.9e-39	157.9
Cotton_A_01101	AT2G31800.1	31.87	251	151	7	157	393	211	455	6.2e-30	126.3
Cotton_A_01101	AT3G13530.1	30.62	258	164	6	132	383	15	263	3.1e-29	124
Cotton_A_01101	AT3G59830.1	31.8	261	149	9	154	393	204	456	1.3e-27	118.6
Cotton_A_01101	AT3G07980.1	29.8	255	170	5	132	383	15	263	1.3e-27	118.6
Cotton_A_01101	AT1G29750.2	29.5	278	167	7	139	393	682	953	3.8e-27	117.1
Cotton_A_01101	AT1G29750.1	29.5	278	167	7	139	393	667	938	3.8e-27	117.1
Cotton_A_01101	AT2G07180.2	30.19	308	180	8	120	398	72	373	6.4e-27	116.3
Cotton_A_01101	AT2G07180.1	30.19	308	180	8	120	398	72	373	6.4e-27	116.3
Cotton_A_01101	AT1G69220.1	27.4	281	188	7	117	390	228	499	5.4e-26	113.2
Cotton_A_01101	AT3G04690.1	28.41	271	166	7	147	395	526	790	9.3e-26	112.5
Cotton_A_01101	AT1G69220.2	28.97	252	163	7	146	390	230	472	9.3e-26	112.5
Cotton_A_01101	AT5G38990.1	31.41	277	155	8	147	395	534	803	1.6e-25	111.7
Cotton_A_01101	AT5G28680.1	26.19	294	179	8	124	395	517	794	1e-24	109
Cotton_A_01101	AT5G26150.1	31.54	279	157	10	102	361	387	650	1.3e-24	108.6
Cotton_A_01101	AT1G17540.1	29.6	277	160	10	146	398	417	682	6.6e-24	106.3
Cotton_A_01101	AT1G72540.1	27.95	297	175	8	128	393	74	362	1.9e-23	104.8
Cotton_A_01101	AT3G18810.1	30.56	216	138	4	128	337	327	536	2.5e-23	104.4
Cotton_A_01101	AT3G23750.1	35.86	198	114	6	146	334	586	779	4.3e-23	103.6
Cotton_A_01101	AT3G01090.3	28.41	271	166	8	125	388	16	265	4.3e-23	103.6
Cotton_A_01101	AT3G01090.2	28.41	271	166	8	125	388	39	288	4.3e-23	103.6
Cotton_A_01101	AT3G01090.1	28.41	271	166	8	125	388	16	265	4.3e-23	103.6
Cotton_A_01101	AT4G20140.1	27.84	273	155	9	147	383	960	1226	5.6e-23	103.2
Cotton_A_01101	AT1G06700.2	30.42	286	163	10	139	393	67	347	7.4e-23	102.8
Cotton_A_01101	AT1G06700.1	30.42	286	163	10	139	393	67	347	7.4e-23	102.8
Cotton_A_01101	AT4G39110.1	29.26	270	164	7	147	395	535	798	1.6e-22	101.7
Cotton_A_01101	AT2G21480.1	29.63	270	163	7	147	395	534	797	2.1e-22	101.3
Cotton_A_01101	AT2G18470.1	31.84	201	125	4	146	340	292	486	2.8e-22	100.9
Cotton_A_01101	AT2G41970.1	27.9	276	166	7	146	393	81	351	3.6e-22	100.5
Cotton_A_01101	AT4G31230.1	31.25	240	140	7	109	337	444	669	6.2e-22	99.75
Cotton_A_01101	AT2G24370.1	30.3	264	152	10	146	389	488	739	6.2e-22	99.75
Cotton_A_01101	AT1G78940.2	31.6	231	135	8	122	337	427	649	6.2e-22	99.75
Cotton_A_01101	AT1G78940.1	31.6	231	135	8	122	337	356	578	6.2e-22	99.75
Cotton_A_01101	AT1G70110.1	32.84	201	118	6	146	337	352	544	1.1e-21	98.98
Cotton_A_01101	AT1G16760.1	29.2	274	166	9	146	399	458	723	1.1e-21	98.98
Cotton_A_01101	AT1G10620.1	31.82	198	123	4	146	337	378	569	1.1e-21	98.98
Cotton_A_01101	AT1G01140.3	31.71	205	129	6	140	338	21	220	3.1e-21	97.44
Cotton_A_01101	AT1G01140.2	31.71	205	129	6	140	338	21	220	3.1e-21	97.44
Cotton_A_01101	AT1G01140.1	31.71	205	129	6	140	338	21	220	3.1e-21	97.44
Cotton_A_01101	AT3G20200.1	31.93	285	158	11	119	383	437	705	4e-21	97.06
Cotton_A_01101	AT3G13065.1	22.96	405	255	12	20	393	306	684	6.9e-21	96.29
Cotton_A_01101	AT3G18750.3	30.57	229	146	9	136	357	26	248	5.8e-20	93.2
Cotton_A_01101	AT3G18750.1	30.57	229	146	9	136	357	26	248	5.8e-20	93.2
Cotton_A_01101	AT3G10540.1	25.29	257	172	6	140	383	47	296	1.7e-19	91.66
Cotton_A_01101	AT5G62310.1	25.45	275	161	8	145	382	761	1028	1.9e-18	88.2
Cotton_A_01101	AT5G08590.1	30.5	200	123	6	147	340	13	202	2.1e-17	84.73
Cotton_A_01101	AT2G38910.1	28.32	226	141	8	139	354	135	349	6e-17	83.19
Cotton_A_01101	AT1G10940.2	26.67	285	176	9	147	409	13	286	1e-16	82.42
Cotton_A_01101	AT1G10940.1	27.24	279	174	9	147	409	13	278	1e-16	82.42
Cotton_A_01101	AT5G41730.1	26.27	236	148	7	182	392	272	506	1.8e-16	81.65
Cotton_A_01101	AT3G21220.1	28.3	212	133	6	135	338	67	267	4.3e-15	77.03
Cotton_A_01101	AT1G79640.2	31.52	184	116	5	160	338	37	215	1.3e-14	75.48
Cotton_A_01101	AT1G79640.1	31.52	184	116	5	160	338	40	218	1.3e-14	75.48
Cotton_A_01101	AT1G35670.1	26.24	202	143	3	140	338	28	226	2.8e-14	74.33
Cotton_A_01101	AT4G09570.1	26.7	206	137	5	140	338	27	225	6.2e-14	73.17
Cotton_A_01101	AT2G43790.1	28.13	192	129	4	146	332	71	258	6.2e-14	73.17
Cotton_A_01101	AT3G59410.2	24.92	333	178	13	117	390	432	751	1.1e-13	72.4
Cotton_A_01101	AT3G59410.1	24.92	333	178	13	117	390	408	727	1.1e-13	72.4
Cotton_A_01101	AT1G23700.1	26.38	254	154	8	160	397	36	272	2.4e-13	71.25
Cotton_A_01101	AT1G72460.1	24.65	284	173	9	145	398	364	636	3.4e-12	67.4
Cotton_A_01101	AT3G18750.2	31.9	163	100	7	136	291	26	184	1e-11	65.85
Cotton_A_01101	AT3G12690.3	22.65	234	158	7	61	286	114	332	1.7e-11	65.08
Cotton_A_01101	AT3G12690.2	22.65	234	158	7	61	286	114	332	1.7e-11	65.08
Cotton_A_01101	AT3G12690.1	22.65	234	158	7	61	286	114	332	1.7e-11	65.08
Cotton_A_01101	AT1G73670.1	26.03	242	155	9	118	341	66	301	3.8e-11	63.93
Cotton_A_01101	AT3G18040.1	26.89	212	131	9	146	341	31	234	8.4e-11	62.77
Cotton_A_01101	AT1G18150.3	24.12	311	197	12	55	341	20	315	1.1e-10	62.39
Cotton_A_01101	AT1G18150.2	24.12	311	197	12	55	341	20	315	1.1e-10	62.39
Cotton_A_01101	AT1G18150.1	24.12	311	197	12	55	341	20	315	1.1e-10	62.39
Cotton_A_01101	AT3G42880.1	22.06	272	178	7	147	393	367	629	2.5e-10	61.23
Cotton_A_01101	AT5G20690.1	21.64	342	221	10	86	397	335	659	4.2e-10	60.46
Cotton_A_01101	AT5G19360.1	25.98	204	141	7	140	338	70	268	4.2e-10	60.46
Cotton_A_01116	AT4G31420.1	67.32	410	125	5	1	407	1	404	6e-165	574.7
Cotton_A_01116	AT4G31420.2	67.15	411	125	6	1	407	1	405	2e-163	570.1
Cotton_A_01118	AT1G22920.1	86	350	45	1	3	348	6	355	7e-175	607.4
Cotton_A_01118	AT1G22920.2	86.81	326	39	1	3	324	6	331	4e-164	571.6
Cotton_A_01118	AT5G23540.1	33.1	284	171	8	54	323	28	306	2e-31	131
Cotton_A_01118	AT5G23540.2	31.3	262	161	8	76	323	1	257	3.7e-25	110.2
Cotton_A_01143	AT4G31750.1	89.06	265	29	0	653	917	27	291	4e-134	473.8
Cotton_A_01143	AT5G24940.1	83.52	267	44	0	653	919	27	293	2e-127	451.8
Cotton_A_01143	AT5G10740.1	83.21	268	45	0	653	920	27	294	2e-126	448.4
Cotton_A_01143	AT5G53140.1	60.87	253	99	0	653	905	95	347	2e-90	328.6
Cotton_A_01143	AT3G15260.2	44.65	271	135	6	647	905	21	288	1.2e-50	196.4
Cotton_A_01143	AT3G15260.1	44.65	271	135	6	647	905	21	288	1.2e-50	196.4
Cotton_A_01143	AT3G51470.1	40.61	261	138	7	658	905	71	327	1.6e-42	169.5
Cotton_A_01143	AT5G24810.1	26.48	389	239	8	141	484	114	500	1.2e-29	126.7
Cotton_A_01143	AT4G31860.1	28.57	322	160	8	649	905	13	329	3.2e-27	118.6
Cotton_A_01143	AT1G47380.1	31.17	247	146	8	679	906	53	294	3e-25	112.1
Cotton_A_01143	AT5G24810.2	24.76	420	238	9	141	484	114	531	3.9e-25	111.7
Cotton_A_01143	AT4G31860.2	29.85	268	127	7	649	860	13	275	1.6e-23	106.3
Cotton_A_01143	AT1G11390.1	24.87	398	253	8	127	480	211	606	9e-22	100.5
Cotton_A_01143	AT5G19280.1	30.93	291	157	12	652	905	294	577	7.6e-21	97.44
Cotton_A_01143	AT5G19280.2	29.9	301	157	13	652	905	294	587	1.2e-18	90.12
Cotton_A_01143	AT3G02750.2	30	230	136	6	713	920	178	404	3.9e-17	85.11
Cotton_A_01143	AT3G02750.1	30	230	136	6	713	920	178	404	3.9e-17	85.11
Cotton_A_01143	AT4G01660.1	25.69	288	183	7	134	399	234	512	1.2e-13	73.56
Cotton_A_01143	AT3G02750.3	26.04	265	136	7	713	920	178	439	3.8e-12	68.55
Cotton_A_01168	AT5G65940.1	47.08	359	189	1	39	397	8	365	1.5e-89	324.3
Cotton_A_01168	AT5G65940.3	47.26	328	173	0	39	366	8	335	1e-82	301.6
Cotton_A_01168	AT5G65940.2	45.91	318	172	0	39	356	8	325	4.5e-78	286.2
Cotton_A_01168	AT4G13360.1	32.13	361	219	11	55	394	64	419	2.9e-45	177.2
Cotton_A_01168	AT5G43280.2	26.55	177	115	3	54	218	24	197	6.2e-11	63.16
Cotton_A_01168	AT5G43280.1	26.55	177	115	3	54	218	24	197	6.2e-11	63.16
Cotton_A_01168	AT4G16800.1	27.33	172	118	5	55	224	60	226	5.2e-10	60.08
Cotton_A_01179	AT1G74920.1	34.75	472	275	11	20	470	11	470	8.6e-58	219.2
Cotton_A_01179	AT1G74920.2	34.53	472	271	12	20	470	11	465	6.2e-56	213
Cotton_A_01179	AT1G79440.1	30.06	469	311	6	23	483	59	518	3.1e-55	210.7
Cotton_A_01179	AT3G48170.1	31.56	469	294	10	20	470	11	470	8.4e-53	202.6
Cotton_A_01179	AT1G23800.1	30.02	483	318	9	23	494	60	533	2.8e-48	187.6
Cotton_A_01179	AT2G14170.3	28.54	473	316	10	23	483	120	582	8.7e-42	166
Cotton_A_01179	AT2G14170.2	28.36	476	317	11	23	484	11	476	1.5e-41	165.2
Cotton_A_01179	AT2G14170.1	28.36	476	317	11	23	484	120	585	1.5e-41	165.2
Cotton_A_01179	AT3G66658.2	27.44	481	319	12	26	486	58	528	1.9e-36	148.3
Cotton_A_01179	AT3G66658.1	27.44	481	319	12	26	486	58	528	1.9e-36	148.3
Cotton_A_01179	AT1G54100.2	25.88	483	332	14	20	488	24	494	3.9e-34	140.6
Cotton_A_01179	AT1G54100.1	25.88	483	332	14	20	488	24	494	3.9e-34	140.6
Cotton_A_01179	AT1G44170.2	24.63	402	283	10	78	469	34	425	5.8e-22	100.1
Cotton_A_01179	AT1G44170.1	24.63	402	283	10	78	469	34	425	5.8e-22	100.1
Cotton_A_01179	AT1G44170.3	26.42	318	223	8	159	469	49	362	1e-21	99.37
Cotton_A_01179	AT5G62530.1	23.77	345	233	13	20	350	56	384	2.5e-12	68.17
Cotton_A_01182	AT5G02050.1	27.09	251	155	8	6	236	25	267	9.5e-14	71.63
Cotton_A_01272	AT4G20140.1	30.2	957	578	20	34	917	292	1231	1e-105	379
Cotton_A_01272	AT4G20140.1	33.39	593	362	8	16	581	30	616	5.6e-80	293.9
Cotton_A_01272	AT3G23750.1	24.13	829	484	20	207	924	63	857	2.4e-46	182.2
Cotton_A_01272	AT5G61240.1	36.32	234	144	2	138	367	78	310	1.4e-35	146.4
Cotton_A_01272	AT5G61240.2	34.88	258	152	4	114	367	78	323	1.4e-33	139.8
Cotton_A_01272	AT1G50610.1	25.73	548	301	18	471	925	115	649	3e-33	138.7
Cotton_A_01272	AT5G20690.1	25.04	607	354	22	386	925	86	658	2.4e-30	129
Cotton_A_01272	AT5G61240.1	33.92	227	147	1	114	337	78	304	1.2e-29	126.7
Cotton_A_01272	AT5G61240.1	31.42	261	153	2	40	297	51	288	2.9e-28	122.1
Cotton_A_01272	AT5G61240.2	31.9	279	168	5	195	462	56	323	3.8e-28	121.7
Cotton_A_01272	AT4G33970.1	28.62	283	184	6	15	291	92	362	5e-28	121.3
Cotton_A_01272	AT5G61240.1	32.78	241	158	2	226	462	70	310	8.5e-28	120.6
Cotton_A_01272	AT1G49490.1	30.04	283	180	6	15	291	65	335	1.1e-27	120.2
Cotton_A_01272	AT1G49490.1	30.04	283	180	6	15	291	65	335	1.1e-27	120.2
Cotton_A_01272	AT2G15880.1	26.71	307	183	6	15	315	66	336	1.4e-27	119.8
Cotton_A_01272	AT3G23750.1	28.13	416	257	15	36	437	39	426	9.4e-27	117.1
Cotton_A_01272	AT5G25550.1	33.06	248	137	5	48	267	82	328	1.2e-26	116.7
Cotton_A_01272	AT3G59510.1	30.07	306	175	10	114	395	100	390	1.2e-26	116.7
Cotton_A_01272	AT4G20140.1	29.75	279	170	5	338	614	84	338	1.6e-26	116.3
Cotton_A_01272	AT3G19020.1	27.57	272	180	5	25	291	89	348	1e-25	113.6
Cotton_A_01272	AT5G25550.1	30.8	250	148	4	234	483	104	328	8.8e-25	110.5
Cotton_A_01272	AT1G49490.1	28.86	246	168	3	107	347	105	348	1.5e-24	109.8
Cotton_A_01272	AT1G49490.1	28.86	246	168	3	107	347	105	348	1.5e-24	109.8
Cotton_A_01272	AT5G61240.1	30.19	265	180	3	169	428	61	325	2e-24	109.4
Cotton_A_01272	AT3G19020.1	26.83	246	178	2	114	359	125	368	2.6e-24	109
Cotton_A_01272	AT5G24100.1	24.03	541	323	17	459	925	86	612	2.6e-24	109
Cotton_A_01272	AT1G29750.2	29.3	273	148	9	688	924	692	955	2.6e-24	109
Cotton_A_01272	AT1G29750.1	29.3	273	148	9	688	924	677	940	2.6e-24	109
Cotton_A_01272	AT3G59510.1	29.05	296	201	6	282	574	100	389	7.4e-24	107.5
Cotton_A_01272	AT4G33970.1	26.18	233	170	2	107	339	132	362	8.2e-23	104
Cotton_A_01272	AT1G29750.2	27.56	312	215	9	87	395	102	405	1.4e-22	103.2
Cotton_A_01272	AT1G29750.1	27.56	312	215	9	87	395	87	390	1.4e-22	103.2
Cotton_A_01272	AT5G61240.2	31.2	250	147	5	258	490	78	319	1.8e-22	102.8
Cotton_A_01272	AT2G15880.1	26.11	226	165	2	114	339	113	336	3.1e-22	102.1
Cotton_A_01272	AT5G61240.1	29.71	276	147	7	315	587	87	318	5.3e-22	101.3
Cotton_A_01272	AT1G70110.1	25.74	338	211	9	621	924	286	617	7e-22	100.9
Cotton_A_01272	AT1G10620.1	24.81	266	165	8	688	921	381	643	7e-22	100.9
Cotton_A_01272	AT1G29750.2	29.05	296	180	5	136	430	102	368	9.1e-22	100.5
Cotton_A_01272	AT1G29750.1	29.05	296	180	5	136	430	87	353	9.1e-22	100.5
Cotton_A_01272	AT1G72460.1	27.27	264	153	9	693	922	373	631	5.9e-21	97.83
Cotton_A_01272	AT5G61240.2	29.17	312	163	9	279	587	75	331	7.7e-21	97.44
Cotton_A_01272	AT1G29750.2	27.45	306	191	8	311	614	110	386	1.3e-20	96.67
Cotton_A_01272	AT1G29750.1	27.45	306	191	8	311	614	95	371	1.3e-20	96.67
Cotton_A_01272	AT3G19020.1	27.46	295	179	8	207	497	122	385	1.7e-20	96.29
Cotton_A_01272	AT3G42880.1	27.63	257	152	9	693	919	374	626	1.7e-20	96.29
Cotton_A_01272	AT4G33970.1	25.82	244	179	2	162	405	139	380	3.8e-20	95.13
Cotton_A_01272	AT1G29750.2	30.45	243	160	6	65	305	151	386	5e-20	94.74
Cotton_A_01272	AT1G29750.1	30.45	243	160	6	65	305	136	371	5e-20	94.74
Cotton_A_01272	AT3G59510.1	25.53	282	159	6	58	292	117	394	8.5e-20	93.97
Cotton_A_01272	AT5G24100.1	31.03	203	124	5	20	220	34	222	1.9e-19	92.82
Cotton_A_01272	AT5G61240.2	28.27	237	154	4	65	285	102	338	4.2e-19	91.66
Cotton_A_01272	AT3G13065.1	28.57	168	117	2	162	329	76	240	5.5e-19	91.28
Cotton_A_01272	AT2G15880.1	26.55	226	164	2	162	387	113	336	7.2e-19	90.89
Cotton_A_01272	AT3G18810.1	27.57	272	153	9	688	923	348	611	9.4e-19	90.51
Cotton_A_01272	AT3G15410.2	24.59	553	345	22	87	618	76	577	1.2e-18	90.12
Cotton_A_01272	AT3G15410.1	24.59	553	345	22	87	618	70	571	1.2e-18	90.12
Cotton_A_01272	AT4G33970.1	26.33	281	158	5	274	554	131	362	2.7e-18	88.97
Cotton_A_01272	AT3G19020.1	25.66	226	166	2	162	387	125	348	2.7e-18	88.97
Cotton_A_01272	AT3G13065.1	23.62	254	159	5	4	257	22	240	6.1e-18	87.81
Cotton_A_01272	AT3G13065.1	24.12	228	146	7	721	924	462	686	1.8e-17	86.27
Cotton_A_01272	AT3G13065.1	24.78	230	120	3	206	435	72	248	2.3e-17	85.89
Cotton_A_01272	AT5G61240.1	31.84	179	117	3	407	581	84	261	3.9e-17	85.11
Cotton_A_01272	AT1G49490.1	26.61	218	158	2	170	387	120	335	3.9e-17	85.11
Cotton_A_01272	AT1G49490.1	26.61	218	158	2	170	387	120	335	3.9e-17	85.11
Cotton_A_01272	AT2G18470.1	26.22	267	163	9	688	923	295	558	5.2e-17	84.73
Cotton_A_01272	AT1G49490.1	25.61	246	156	3	234	454	112	355	6.7e-17	84.34
Cotton_A_01272	AT1G49490.1	25.61	246	156	3	234	454	112	355	6.7e-17	84.34
Cotton_A_01272	AT2G15880.1	26.36	258	159	7	276	530	107	336	8.8e-17	83.96
Cotton_A_01272	AT4G33970.1	25.42	236	165	5	393	619	131	364	1.1e-16	83.57
Cotton_A_01272	AT5G25550.1	28.57	210	147	3	396	604	123	330	2e-16	82.8
Cotton_A_01272	AT3G19020.1	25.71	280	157	6	276	554	119	348	2.6e-16	82.42
Cotton_A_01272	AT1G50610.1	32.18	202	122	6	6	204	41	230	3.3e-16	82.03
Cotton_A_01272	AT3G19020.1	24.83	290	182	5	314	580	50	326	4.4e-16	81.65
Cotton_A_01272	AT5G38990.1	25.19	270	155	11	688	918	536	797	4.4e-16	81.65
Cotton_A_01272	AT1G06700.2	25.35	284	152	9	688	924	79	349	4.4e-16	81.65
Cotton_A_01272	AT1G06700.1	25.35	284	152	9	688	924	79	349	4.4e-16	81.65
Cotton_A_01272	AT5G20690.1	28.31	219	126	6	13	231	31	218	5.7e-16	81.26
Cotton_A_01272	AT1G72460.1	36.65	191	109	9	13	201	25	205	7.4e-16	80.88
Cotton_A_01272	AT3G23750.1	28.13	256	164	9	370	614	58	304	9.7e-16	80.49
Cotton_A_01272	AT5G24100.1	39.26	135	77	3	234	366	77	208	1.3e-15	80.11
Cotton_A_01272	AT4G39110.1	27.56	254	147	8	696	918	545	792	1.7e-15	79.72
Cotton_A_01272	AT1G49490.1	26.12	245	154	6	339	582	121	339	2.8e-15	78.95
Cotton_A_01272	AT1G49490.1	26.12	245	154	6	339	582	121	339	2.8e-15	78.95
Cotton_A_01272	AT2G15880.1	25.21	238	145	4	367	581	88	315	3.7e-15	78.57
Cotton_A_01272	AT1G49490.1	25.88	228	142	4	354	580	112	313	6.3e-15	77.8
Cotton_A_01272	AT1G49490.1	25.88	228	142	4	354	580	112	313	6.3e-15	77.8
Cotton_A_01272	AT5G20690.1	36.64	131	80	3	241	369	83	212	8.2e-15	77.41
Cotton_A_01272	AT3G15410.2	23.32	506	340	16	58	528	72	564	8.2e-15	77.41
Cotton_A_01272	AT3G15410.1	23.32	506	340	16	58	528	66	558	8.2e-15	77.41
Cotton_A_01272	AT5G28680.1	25.28	265	156	8	688	918	532	788	1.4e-14	76.64
Cotton_A_01272	AT2G21480.1	30.29	175	98	5	699	851	547	719	1.4e-14	76.64
Cotton_A_01272	AT3G59510.1	25.99	227	137	6	370	574	75	292	1.8e-14	76.26
Cotton_A_01272	AT3G13065.1	28.32	173	116	6	370	539	68	235	1.8e-14	76.26
Cotton_A_01272	AT5G24100.1	36.29	124	77	1	222	345	90	211	2.4e-14	75.87
Cotton_A_01272	AT3G11330.1	30.73	218	136	10	101	313	213	420	3.1e-14	75.48
Cotton_A_01272	AT3G04690.1	25.56	266	154	8	688	918	528	784	5.3e-14	74.71
Cotton_A_01272	AT3G15410.2	25.86	406	253	16	183	576	53	422	7e-14	74.33
Cotton_A_01272	AT3G15410.1	25.86	406	253	16	183	576	47	416	7e-14	74.33
Cotton_A_01272	AT1G17540.1	25.48	259	155	7	688	918	420	668	7e-14	74.33
Cotton_A_01272	AT1G49490.1	24.73	279	161	6	276	554	106	335	9.1e-14	73.94
Cotton_A_01272	AT1G49490.1	24.73	279	161	6	276	554	106	335	9.1e-14	73.94
Cotton_A_01272	AT3G13065.1	26.74	172	121	4	396	566	71	238	1.2e-13	73.56
Cotton_A_01272	AT3G19020.1	23.1	277	164	2	306	582	125	352	2.6e-13	72.4
Cotton_A_01272	AT3G20200.1	24.89	225	137	6	728	927	504	721	3.5e-13	72.02
Cotton_A_01272	AT1G72540.1	24.67	227	138	8	724	921	139	361	3.5e-13	72.02
Cotton_A_01272	AT3G19230.1	40.43	94	55	1	234	327	404	496	7.7e-13	70.86
Cotton_A_01272	AT2G07180.2	22.22	234	155	5	721	928	142	374	1e-12	70.48
Cotton_A_01272	AT2G07180.1	22.22	234	155	5	721	928	142	374	1e-12	70.48
Cotton_A_01272	AT5G20690.1	28.85	156	108	3	186	339	76	230	1.7e-12	69.71
Cotton_A_01272	AT1G78940.2	24.16	298	191	10	660	930	430	719	1.7e-12	69.71
Cotton_A_01272	AT1G78940.1	24.16	298	191	10	660	930	359	648	1.7e-12	69.71
Cotton_A_01272	AT1G16760.1	25.44	228	138	7	728	930	501	721	2.2e-12	69.32
Cotton_A_01272	AT4G33970.1	23.24	241	158	5	339	578	148	362	2.9e-12	68.94
Cotton_A_01272	AT3G42880.1	25.86	232	141	6	13	244	26	226	2.9e-12	68.94
Cotton_A_01272	AT3G13065.1	30.14	146	100	2	457	602	83	226	2.9e-12	68.94
Cotton_A_01272	AT3G19020.1	28.83	163	112	4	422	583	122	281	5e-12	68.17
Cotton_A_01272	AT3G13065.1	25.73	171	123	3	278	447	72	239	1.1e-11	67.01
Cotton_A_01272	AT5G61240.2	27.36	201	104	4	407	602	84	247	1.5e-11	66.63
Cotton_A_01272	AT5G20690.1	28.08	146	104	1	458	602	85	230	1.9e-11	66.24
Cotton_A_01272	AT3G05990.1	35.24	105	67	1	234	338	410	513	1.9e-11	66.24
Cotton_A_01272	AT5G24100.1	30.3	165	89	3	279	442	74	213	2.5e-11	65.85
Cotton_A_01272	AT5G61240.1	28.98	176	113	4	433	602	65	234	3.2e-11	65.47
Cotton_A_01272	AT1G72460.1	34.93	146	89	5	225	367	61	203	4.2e-11	65.08
Cotton_A_01272	AT2G15880.1	22.82	241	159	5	339	578	122	336	5.5e-11	64.7
Cotton_A_01272	AT5G24100.1	30.99	142	95	2	162	302	77	216	7.2e-11	64.31
Cotton_A_01272	AT3G42880.1	25.26	289	165	9	376	641	9	269	7.2e-11	64.31
Cotton_A_01272	AT2G45590.1	29.08	141	88	4	688	816	103	243	7.2e-11	64.31
Cotton_A_01272	AT3G11330.1	27.83	212	146	7	173	383	213	418	9.4e-11	63.93
Cotton_A_01272	AT3G42880.1	34.38	128	81	3	241	366	78	204	1.2e-10	63.54
Cotton_A_01272	AT2G41970.1	23.44	273	149	9	699	924	94	353	1.2e-10	63.54
Cotton_A_01272	AT5G20690.1	29.61	152	102	5	313	461	83	232	2.7e-10	62.39
Cotton_A_01272	AT3G59510.1	30.86	175	110	4	437	602	56	228	3.6e-10	62
Cotton_A_01357	AT5G51840.1	58.04	255	95	3	1	255	2	244	3.4e-72	265.8
Cotton_A_01360	AT2G45600.1	43.64	330	164	6	13	333	4	320	2.1e-70	260.4
Cotton_A_01360	AT2G45600.1	43.64	330	164	6	13	333	4	320	2.1e-70	260.4
Cotton_A_01360	AT2G45610.1	42.99	321	168	6	18	329	10	324	1.1e-66	248.1
Cotton_A_01360	AT3G48690.1	30.82	292	181	9	47	325	32	315	2.1e-30	127.5
Cotton_A_01360	AT5G14310.1	30.24	205	105	2	84	250	150	354	1e-21	98.6
Cotton_A_01379	AT4G20140.1	29.85	650	342	15	36	633	648	1235	1e-61	232.6
Cotton_A_01379	AT5G24100.1	27.29	634	369	19	16	633	51	608	2.2e-48	188.3
Cotton_A_01379	AT1G50610.1	26.22	656	366	25	16	631	66	643	9.2e-47	183
Cotton_A_01379	AT1G72460.1	28	675	371	27	1	633	29	630	8.6e-45	176.4
Cotton_A_01379	AT3G18810.1	33.56	292	173	5	356	633	325	609	1.9e-44	175.3
Cotton_A_01379	AT1G10620.1	33.79	293	172	5	356	633	358	643	1.4e-42	169.1
Cotton_A_01379	AT5G20690.1	26.96	664	384	20	14	633	48	654	2.3e-42	168.3
Cotton_A_01379	AT2G18470.1	33.22	292	174	5	356	633	272	556	5.2e-42	167.2
Cotton_A_01379	AT1G29750.2	34	300	176	5	348	633	661	952	8.9e-42	166.4
Cotton_A_01379	AT1G29750.1	34	300	176	5	348	633	646	937	8.9e-42	166.4
Cotton_A_01379	AT3G23750.1	25.73	653	370	16	53	634	247	855	1.3e-40	162.5
Cotton_A_01379	AT3G42880.1	25.33	683	370	24	4	633	33	628	1.9e-39	158.7
Cotton_A_01379	AT1G06700.2	32.99	294	176	5	357	633	57	346	2.1e-38	155.2
Cotton_A_01379	AT1G06700.1	32.99	294	176	5	357	633	57	346	2.1e-38	155.2
Cotton_A_01379	AT3G13065.1	31.96	291	175	6	356	633	403	683	8.6e-37	149.8
Cotton_A_01379	AT2G41970.1	33.79	293	172	7	358	633	63	350	8.6e-37	149.8
Cotton_A_01379	AT1G72540.1	32.21	298	174	8	356	633	72	361	3.1e-34	141.4
Cotton_A_01379	AT2G07180.2	31.54	298	176	7	356	633	78	367	1.2e-33	139.4
Cotton_A_01379	AT2G07180.1	31.54	298	176	7	356	633	78	367	1.2e-33	139.4
Cotton_A_01379	AT1G70110.1	28.52	291	189	5	355	633	331	614	1.2e-33	139.4
Cotton_A_01379	AT3G04690.1	29.45	343	208	8	318	633	452	787	2e-33	138.7
Cotton_A_01379	AT5G28680.1	31.62	291	180	7	355	633	508	791	1.7e-32	135.6
Cotton_A_01379	AT4G39110.1	29.68	310	192	8	339	633	497	795	3.7e-32	134.4
Cotton_A_01379	AT4G20140.1	39.71	204	114	3	36	230	385	588	4.9e-32	134
Cotton_A_01379	AT5G38990.1	28.39	384	243	7	267	633	432	800	8.4e-32	133.3
Cotton_A_01379	AT4G31230.1	30.27	294	187	10	344	630	444	726	4.1e-31	131
Cotton_A_01379	AT2G21480.1	29.03	310	194	7	339	633	496	794	5.4e-31	130.6
Cotton_A_01379	AT3G20200.1	31.23	301	190	10	346	639	431	721	2.7e-30	128.3
Cotton_A_01379	AT4G20140.1	37.62	210	125	3	1	204	31	240	7.8e-30	126.7
Cotton_A_01379	AT1G17540.1	31.4	293	176	11	349	630	390	668	3e-29	124.8
Cotton_A_01379	AT5G26150.1	28.53	326	210	11	316	633	375	685	6.6e-29	123.6
Cotton_A_01379	AT1G78940.2	29.29	297	193	10	344	633	424	710	3.3e-28	121.3
Cotton_A_01379	AT1G78940.1	29.29	297	193	10	344	633	353	639	3.3e-28	121.3
Cotton_A_01379	AT1G16760.1	30.42	286	182	10	355	633	437	712	1.2e-27	119.4
Cotton_A_01379	AT2G24370.1	29.68	283	182	10	355	630	467	739	1.6e-27	119
Cotton_A_01379	AT4G20140.1	39.38	160	97	0	40	199	172	331	8.9e-26	113.2
Cotton_A_01379	AT5G61240.1	36.74	215	121	5	2	204	34	245	8.9e-26	113.2
Cotton_A_01379	AT5G61240.2	35.09	228	120	6	2	204	34	258	4.9e-24	107.5
Cotton_A_01379	AT5G61240.1	39.38	160	94	1	40	196	126	285	1.1e-23	106.3
Cotton_A_01379	AT5G61240.2	39.26	163	96	1	37	196	136	298	1.4e-23	105.9
Cotton_A_01379	AT3G59510.1	35.47	203	114	6	6	195	53	251	4.2e-23	104.4
Cotton_A_01379	AT4G20140.1	36.81	182	111	2	33	210	261	442	9.3e-23	103.2
Cotton_A_01379	AT3G13065.1	33.51	194	122	5	14	204	48	237	2.1e-22	102.1
Cotton_A_01379	AT4G20140.1	33.66	205	108	2	36	212	192	396	3.9e-21	97.83
Cotton_A_01379	AT4G20140.1	30.48	210	99	2	42	204	415	624	1.1e-20	96.29
Cotton_A_01379	AT4G20140.1	32.12	165	112	0	39	203	579	743	4e-18	87.81
Cotton_A_01379	AT5G25550.1	32.49	197	119	6	40	232	152	338	4e-18	87.81
Cotton_A_01379	AT1G29750.2	35.12	168	106	3	37	204	102	266	2.6e-17	85.11
Cotton_A_01379	AT1G29750.1	35.12	168	106	3	37	204	87	251	2.6e-17	85.11
Cotton_A_01379	AT1G14000.1	29.2	226	131	10	360	572	154	363	6.4e-16	80.49
Cotton_A_01379	AT1G49490.1	21.68	309	187	4	21	275	87	394	2.4e-15	78.57
Cotton_A_01379	AT1G49490.1	21.68	309	187	4	21	275	87	394	2.4e-15	78.57
Cotton_A_01379	AT4G33970.1	28.74	174	117	3	23	196	175	341	3.2e-15	78.18
Cotton_A_01379	AT1G29750.2	31.14	167	110	3	40	204	151	314	5.4e-15	77.41
Cotton_A_01379	AT1G29750.1	31.14	167	110	3	40	204	136	299	5.4e-15	77.41
Cotton_A_01379	AT1G04700.1	28.47	274	166	11	374	633	772	1029	3.5e-14	74.71
Cotton_A_01379	AT3G23750.1	24.61	256	118	4	15	197	42	295	6e-14	73.94
Cotton_A_01379	AT2G45590.1	31.67	180	115	5	352	527	76	251	7.9e-14	73.56
Cotton_A_01379	AT4G14780.1	23.23	297	193	8	359	633	52	335	1.3e-13	72.79
Cotton_A_01379	AT3G19230.1	34.65	127	75	3	22	141	379	504	1.7e-13	72.4
Cotton_A_01379	AT5G25550.1	28.24	216	131	6	4	215	62	257	2.3e-13	72.02
Cotton_A_01379	AT3G19020.1	30.88	136	92	2	60	195	193	326	2.3e-13	72.02
Cotton_A_01379	AT3G19020.1	27.27	154	110	2	40	193	197	348	3.9e-13	71.25
Cotton_A_01379	AT4G24480.1	23.42	269	182	9	374	633	675	928	5.1e-13	70.86
Cotton_A_01379	AT1G29750.2	33.09	136	88	2	60	195	147	279	6.6e-13	70.48
Cotton_A_01379	AT1G29750.1	33.09	136	88	2	60	195	132	264	6.6e-13	70.48
Cotton_A_01379	AT2G15880.1	20.89	225	126	3	24	196	91	315	1.5e-12	69.32
Cotton_A_01379	AT3G24715.1	28.64	213	128	8	374	573	842	1043	1.9e-12	68.94
Cotton_A_01379	AT3G05990.1	34.71	121	71	3	22	135	385	504	2.5e-12	68.55
Cotton_A_01379	AT1G29750.2	34.92	126	78	4	93	217	110	232	4.3e-12	67.78
Cotton_A_01379	AT1G29750.1	34.92	126	78	4	93	217	95	217	4.3e-12	67.78
Cotton_A_01379	AT3G22750.1	22.48	298	195	8	359	633	65	349	5.6e-12	67.4
Cotton_A_01379	AT2G17700.1	22.57	226	157	7	409	633	327	535	5.6e-12	67.4
Cotton_A_01379	AT3G19230.1	41.12	107	60	2	90	194	404	509	2.1e-11	65.47
Cotton_A_01379	AT1G16270.2	29.44	214	125	10	374	573	869	1070	2.8e-11	65.08
Cotton_A_01379	AT1G16270.1	29.44	214	125	10	374	573	869	1070	2.8e-11	65.08
Cotton_A_01379	AT1G29750.2	32.19	146	92	4	36	179	242	382	3.6e-11	64.7
Cotton_A_01379	AT1G29750.1	32.19	146	92	4	36	179	227	367	3.6e-11	64.7
Cotton_A_01379	AT2G15880.1	27.27	154	110	2	40	193	185	336	1.1e-10	63.16
Cotton_A_01379	AT3G05990.1	38.54	96	56	2	90	183	410	504	1.1e-10	63.16
Cotton_A_01379	AT4G33970.1	26.11	157	114	2	37	193	208	362	4e-10	61.23
Cotton_A_01379	AT3G13530.1	25.5	200	135	8	374	570	26	214	6.9e-10	60.46
Cotton_A_01396	AT5G61060.1	41.73	369	195	7	174	526	20	384	5.8e-72	266.5
Cotton_A_01396	AT5G61060.2	41.29	373	195	8	174	526	20	388	3.2e-70	260.8
Cotton_A_01396	AT5G63110.1	30.86	175	116	4	305	479	152	321	7.2e-22	100.1
Cotton_A_01426	AT2G35160.1	33.96	159	97	3	271	424	369	524	4.2e-16	81.26
Cotton_A_01430	AT1G18150.3	73.28	595	146	4	1	590	1	587	0	860.1
Cotton_A_01430	AT1G18150.2	73.28	595	146	4	1	590	1	587	0	860.1
Cotton_A_01430	AT1G18150.1	73.28	595	146	4	1	590	1	587	0	860.1
Cotton_A_01430	AT3G18040.1	81.05	512	86	2	87	590	1	509	0	840.5
Cotton_A_01430	AT1G73670.1	70.28	599	144	7	1	590	1	574	0	817.4
Cotton_A_01430	AT3G18040.2	79.48	424	76	2	175	590	1	421	0	684.9
Cotton_A_01430	AT2G43790.1	52.08	336	151	5	115	449	69	395	2.8e-95	344
Cotton_A_01430	AT2G23070.1	29.63	324	200	12	102	413	125	432	3.2e-30	127.9
Cotton_A_01430	AT3G01090.3	27.21	408	234	14	109	509	19	370	2.8e-26	114.8
Cotton_A_01430	AT3G01090.2	27.21	408	234	14	109	509	42	393	2.8e-26	114.8
Cotton_A_01430	AT3G01090.1	27.21	408	234	14	109	509	19	370	2.8e-26	114.8
Cotton_A_01430	AT1G01140.3	31.48	216	137	6	109	321	19	226	2.1e-21	98.6
Cotton_A_01430	AT1G01140.2	31.48	216	137	6	109	321	19	226	2.1e-21	98.6
Cotton_A_01430	AT1G01140.1	31.48	216	137	6	109	321	19	226	2.1e-21	98.6
Cotton_A_01430	AT3G13530.1	28.13	256	171	6	107	359	18	263	6.7e-20	93.59
Cotton_A_01430	AT3G07980.1	30.95	210	132	6	107	313	18	217	3.3e-19	91.28
Cotton_A_01430	AT4G28980.2	33.7	181	105	5	245	418	258	430	7.4e-19	90.12
Cotton_A_01430	AT4G28980.1	33.7	181	105	5	245	418	258	430	7.4e-19	90.12
Cotton_A_01430	AT1G14000.1	31.92	213	121	10	114	315	167	366	3.1e-17	84.73
Cotton_A_01430	AT1G10940.1	30.33	211	123	8	108	311	3	196	2.6e-16	81.65
Cotton_A_01430	AT1G10940.2	30.23	215	126	8	108	311	3	204	3.4e-16	81.26
Cotton_A_01430	AT5G62310.1	28.99	238	130	8	109	315	754	983	2.9e-15	78.18
Cotton_A_01430	AT5G08590.1	29.86	221	127	9	108	319	3	204	2.9e-15	78.18
Cotton_A_01430	AT1G69220.1	27.07	229	151	7	101	327	241	455	2.9e-15	78.18
Cotton_A_01430	AT5G19360.1	27.42	299	172	10	107	399	66	325	3.8e-15	77.8
Cotton_A_01430	AT1G35670.1	26.41	337	202	11	109	438	26	323	3.8e-15	77.8
Cotton_A_01430	AT2G38910.1	24.78	343	203	10	109	442	134	430	5e-15	77.41
Cotton_A_01430	AT3G10540.1	24.68	312	177	9	109	403	45	315	6.5e-15	77.03
Cotton_A_01430	AT3G21220.1	31.53	203	120	8	115	312	76	264	1.1e-14	76.26
Cotton_A_01430	AT1G69220.2	27.75	227	147	8	103	327	217	428	3.2e-14	74.71
Cotton_A_01430	AT4G09570.1	25.82	337	204	11	109	438	25	322	9.4e-14	73.17
Cotton_A_01430	AT3G59410.2	23.48	328	172	6	115	395	455	750	9.4e-14	73.17
Cotton_A_01430	AT3G59410.1	23.48	328	172	6	115	395	431	726	9.4e-14	73.17
Cotton_A_01430	AT1G79640.1	27.88	312	185	12	93	400	2	277	2.1e-13	72.02
Cotton_A_01430	AT1G79640.2	28.04	296	175	11	109	400	13	274	3.6e-13	71.25
Cotton_A_01430	AT3G23750.1	25.81	217	138	8	107	312	576	780	1e-12	69.71
Cotton_A_01430	AT3G18750.3	22.64	318	225	9	112	423	31	333	1.4e-12	69.32
Cotton_A_01430	AT3G18750.1	22.64	318	225	9	112	423	31	333	1.4e-12	69.32
Cotton_A_01430	AT1G70110.1	27.83	212	133	9	113	316	348	547	1.4e-12	69.32
Cotton_A_01430	AT2G20470.1	21.76	386	199	12	8	315	1	361	3.9e-12	67.78
Cotton_A_01430	AT1G06700.2	27.05	207	138	6	114	312	73	274	5.1e-12	67.4
Cotton_A_01430	AT1G06700.1	27.05	207	138	6	114	312	73	274	5.1e-12	67.4
Cotton_A_01430	AT2G07180.2	27.78	216	135	7	108	312	89	294	8.8e-12	66.63
Cotton_A_01430	AT2G07180.1	27.78	216	135	7	108	312	89	294	8.8e-12	66.63
Cotton_A_01430	AT2G32850.2	23.81	273	189	10	100	359	19	285	2.6e-11	65.08
Cotton_A_01430	AT2G32850.1	23.81	273	189	10	100	359	19	285	2.6e-11	65.08
Cotton_A_01430	AT2G17700.1	25.5	298	168	12	105	395	282	532	3.3e-11	64.7
Cotton_A_01430	AT4G28980.2	31.48	162	92	4	107	259	19	170	4.4e-11	64.31
Cotton_A_01430	AT4G28980.1	31.48	162	92	4	107	259	19	170	4.4e-11	64.31
Cotton_A_01430	AT4G24480.1	23.46	324	194	13	78	389	638	919	7.4e-11	63.54
Cotton_A_01430	AT4G14780.1	25.33	225	140	6	105	308	57	274	9.7e-11	63.16
Cotton_A_01430	AT1G10620.1	25.37	205	135	7	114	312	375	567	9.7e-11	63.16
Cotton_A_01430	AT3G22750.1	27.76	245	140	10	86	303	56	290	1.3e-10	62.77
Cotton_A_01430	AT1G04700.1	28.23	209	131	8	115	312	772	972	1.3e-10	62.77
Cotton_A_01430	AT3G24715.1	28.1	242	146	9	91	312	809	1042	1.7e-10	62.39
Cotton_A_01430	AT1G23700.1	23.41	299	181	9	106	399	13	268	2.8e-10	61.62
Cotton_A_01430	AT4G39110.1	27.56	225	134	11	101	313	517	724	8.2e-10	60.08
Cotton_A_01435	AT2G28790.1	47.51	221	108	6	23	236	29	248	1.7e-54	206.8
Cotton_A_01489	AT4G32180.1	85.59	888	105	6	53	935	29	898	0	1486.9
Cotton_A_01489	AT4G32180.3	85.34	771	91	5	53	818	29	782	0	1288.9
Cotton_A_01489	AT4G32180.2	85.34	771	91	5	53	818	29	782	0	1288.9
Cotton_A_01489	AT4G35360.1	37.14	350	186	8	586	933	45	362	5.1e-57	217.6
Cotton_A_01489	AT2G17340.1	36.49	370	192	10	566	933	34	362	1.1e-56	216.5
Cotton_A_01598	AT3G50910.1	51.39	467	184	10	1594	2040	1	444	7e-115	411
Cotton_A_01598	AT4G12770.1	46.04	404	153	7	1247	1591	492	889	1.3e-84	310.5
Cotton_A_01598	AT4G12770.2	47.5	400	151	9	1247	1591	492	887	1.7e-84	310.1
Cotton_A_01598	AT3G28770.1	18.6	1102	784	25	362	1421	680	1710	3.2e-46	183
Cotton_A_01598	AT1G21660.1	54.61	152	69	0	1440	1591	370	521	1.6e-45	180.6
Cotton_A_01598	AT3G28770.1	19.44	1353	892	33	328	1513	318	1639	4.6e-45	179.1
Cotton_A_01598	AT2G22795.1	23.13	696	467	20	372	1035	75	734	3.6e-37	152.9
Cotton_A_01598	AT2G22795.1	25.47	636	383	20	369	953	124	719	1.5e-35	147.5
Cotton_A_01598	AT2G22795.1	23.51	736	489	23	704	1426	34	708	4.2e-30	129.4
Cotton_A_01598	AT2G22795.1	21.97	578	396	18	545	1096	97	645	2.2e-26	117.1
Cotton_A_01598	AT3G28770.1	18.94	871	620	22	616	1426	258	1102	2e-24	110.5
Cotton_A_01598	AT3G28770.1	20.48	991	653	32	610	1510	141	1086	1.7e-23	107.5
Cotton_A_01598	AT4G11420.1	29.28	345	186	12	599	920	548	857	1.2e-21	101.3
Cotton_A_01598	AT4G11420.1	26.04	338	224	10	639	970	558	875	3.6e-21	99.75
Cotton_A_01598	AT4G11420.1	25.89	336	202	10	691	994	553	873	3.6e-21	99.75
Cotton_A_01598	AT1G79830.3	22.58	952	608	35	407	1303	76	953	1e-20	98.21
Cotton_A_01598	AT1G79830.2	22.58	952	608	35	407	1303	76	953	1e-20	98.21
Cotton_A_01598	AT1G79830.1	22.58	952	608	35	407	1303	76	953	1e-20	98.21
Cotton_A_01598	AT5G65780.2	23.6	695	442	24	341	1005	178	813	2.6e-19	93.59
Cotton_A_01598	AT4G12770.1	26.37	364	223	13	669	998	440	792	4.4e-19	92.82
Cotton_A_01598	AT4G12770.2	25.76	361	227	13	669	998	440	790	5.7e-19	92.43
Cotton_A_01598	AT1G79830.4	21.56	988	595	34	407	1312	76	965	9.7e-19	91.66
Cotton_A_01598	AT3G24080.1	22.99	609	394	19	715	1263	36	629	2.2e-18	90.51
Cotton_A_01598	AT4G12770.1	33.18	217	126	7	758	968	458	661	2.8e-18	90.12
Cotton_A_01598	AT4G12770.1	32.18	202	124	3	715	908	464	660	8.2e-18	88.58
Cotton_A_01598	AT5G65780.2	20.63	790	515	22	548	1266	186	934	8.2e-18	88.58
Cotton_A_01598	AT3G24080.2	22.99	609	386	20	715	1263	36	621	4.1e-17	86.27
Cotton_A_01598	AT3G28770.1	19.77	789	519	23	362	1086	1148	1886	5.3e-17	85.89
Cotton_A_01598	AT5G65780.2	21.61	768	496	25	712	1417	86	809	1.2e-16	84.73
Cotton_A_01598	AT1G76810.1	18.34	698	499	14	369	1032	47	707	5.9e-16	82.42
Cotton_A_01598	AT5G65780.2	20.36	786	551	23	669	1427	171	908	1.3e-15	81.26
Cotton_A_01598	AT5G66030.2	20.29	626	412	22	512	1105	142	712	2.2e-15	80.49
Cotton_A_01598	AT5G66030.1	20.29	626	412	22	512	1105	142	712	2.2e-15	80.49
Cotton_A_01598	AT1G12150.1	20.72	531	337	11	512	965	14	537	3.8e-15	79.72
Cotton_A_01598	AT3G51070.1	24	325	205	11	667	978	75	370	5e-15	79.34
Cotton_A_01598	AT1G44910.1	19.92	512	350	10	358	833	463	950	6.5e-15	78.95
Cotton_A_01598	AT4G40020.1	22.6	447	274	16	508	925	89	492	8.5e-15	78.57
Cotton_A_01598	AT1G44910.1	22.37	304	202	8	653	943	673	955	1.1e-14	78.18
Cotton_A_01598	AT5G24880.1	23.61	288	179	9	643	901	148	423	1.1e-14	78.18
Cotton_A_01598	AT4G38070.1	22.04	980	598	41	572	1404	2	962	1.5e-14	77.8
Cotton_A_01598	AT3G24080.1	21.13	568	382	14	333	865	95	631	1.9e-14	77.41
Cotton_A_01598	AT1G44910.1	20.96	501	294	13	557	971	461	945	2.5e-14	77.03
Cotton_A_01598	AT5G24880.1	25.3	253	167	7	687	935	161	395	4.2e-14	76.26
Cotton_A_01598	AT4G08310.1	21.71	410	267	12	534	898	104	504	7.2e-14	75.48
Cotton_A_01598	AT1G44910.2	22.15	474	307	13	557	997	461	905	7.2e-14	75.48
Cotton_A_01598	AT4G12770.2	25.45	334	198	10	658	957	473	789	2.7e-13	73.56
Cotton_A_01598	AT4G12770.1	24.93	341	215	10	658	976	473	794	3.6e-13	73.17
Cotton_A_01598	AT4G12770.1	24.48	339	197	10	278	580	345	660	3.6e-13	73.17
Cotton_A_01598	AT4G12770.2	24.48	339	197	10	278	580	345	660	3.6e-13	73.17
Cotton_A_01598	AT3G24080.2	20.95	568	375	14	333	865	95	623	3.6e-13	73.17
Cotton_A_01598	AT4G33390.1	21.55	608	419	18	398	970	163	747	3.6e-13	73.17
Cotton_A_01598	AT5G66030.2	20.35	752	483	27	661	1317	3	733	6.1e-13	72.4
Cotton_A_01598	AT5G66030.1	20.35	752	483	27	661	1317	3	733	6.1e-13	72.4
Cotton_A_01598	AT1G20970.1	23.32	476	285	18	404	859	915	1330	6.1e-13	72.4
Cotton_A_01598	AT5G24880.1	23.69	325	208	10	583	888	120	423	8e-13	72.02
Cotton_A_01598	AT1G20970.1	22.93	484	310	18	502	961	889	1333	8e-13	72.02
Cotton_A_01598	AT5G24880.1	19.36	408	309	7	465	862	26	423	1e-12	71.63
Cotton_A_01598	AT4G33390.1	21.75	492	297	15	620	1034	232	712	1.4e-12	71.25
Cotton_A_01598	AT1G12150.1	22.54	497	330	14	397	868	77	543	4e-12	69.71
Cotton_A_01598	AT4G08310.1	21.89	434	253	15	678	1043	87	502	4e-12	69.71
Cotton_A_01598	AT4G08310.1	22.25	436	270	13	552	943	65	475	5.2e-12	69.32
Cotton_A_01598	AT3G24080.1	21.09	479	317	11	612	1034	36	509	6.7e-12	68.94
Cotton_A_01598	AT3G24080.2	21.09	479	317	11	612	1034	36	509	6.7e-12	68.94
Cotton_A_01598	AT4G40020.1	22.18	532	334	21	513	970	9	534	6.7e-12	68.94
Cotton_A_01598	AT1G44910.2	20.08	488	327	11	358	809	463	923	6.7e-12	68.94
Cotton_A_01598	AT3G58840.2	26.77	310	199	10	704	1006	1	289	6.7e-12	68.94
Cotton_A_01598	AT3G58840.1	26.77	310	199	10	704	1006	1	289	6.7e-12	68.94
Cotton_A_01598	AT1G64320.1	23.4	359	252	11	667	1007	81	434	6.7e-12	68.94
Cotton_A_01598	AT1G64320.1	21.86	485	323	14	556	996	1	473	6.7e-12	68.94
Cotton_A_01598	AT4G12770.1	25.91	247	157	8	825	1063	456	684	8.8e-12	68.55
Cotton_A_01598	AT4G33390.1	19.32	559	390	13	342	870	223	750	8.8e-12	68.55
Cotton_A_01598	AT1G67120.1	23.14	363	241	12	668	1011	4529	4872	1.2e-11	68.17
Cotton_A_01598	AT4G12770.2	27.03	259	153	12	809	1063	458	684	1.5e-11	67.78
Cotton_A_01598	AT2G22795.1	22.14	393	230	10	362	753	379	696	1.5e-11	67.78
Cotton_A_01598	AT5G24880.1	26.45	242	163	6	733	962	168	406	1.5e-11	67.78
Cotton_A_01598	AT3G24080.1	20.07	583	377	17	389	942	108	630	2e-11	67.4
Cotton_A_01598	AT1G20970.1	21.03	485	322	17	507	944	795	1265	2e-11	67.4
Cotton_A_01598	AT5G10660.2	26.61	218	131	6	679	889	206	401	2.6e-11	67.01
Cotton_A_01598	AT4G32610.1	21.65	328	207	9	618	937	30	315	2.6e-11	67.01
Cotton_A_01598	AT4G33390.1	23.75	400	264	10	542	917	366	748	3.3e-11	66.63
Cotton_A_01598	AT3G58840.2	27.17	276	163	9	661	909	5	269	4.4e-11	66.24
Cotton_A_01598	AT3G58840.1	27.17	276	163	9	661	909	5	269	4.4e-11	66.24
Cotton_A_01598	AT4G27500.1	23.43	350	235	9	525	854	231	567	4.4e-11	66.24
Cotton_A_01598	AT4G40020.1	20.6	432	293	11	633	1025	72	492	5.7e-11	65.85
Cotton_A_01598	AT5G06110.2	20.56	360	244	8	663	1010	240	569	7.5e-11	65.47
Cotton_A_01598	AT5G06110.1	20.56	360	244	8	663	1010	240	569	7.5e-11	65.47
Cotton_A_01598	AT1G04600.1	21.25	480	334	14	486	934	762	1228	7.5e-11	65.47
Cotton_A_01598	AT5G24880.1	23.85	239	150	7	759	975	168	396	9.7e-11	65.08
Cotton_A_01598	AT1G79830.3	21.01	671	446	23	790	1398	78	726	1.3e-10	64.7
Cotton_A_01598	AT1G79830.2	21.01	671	446	23	790	1398	78	726	1.3e-10	64.7
Cotton_A_01598	AT1G79830.1	21.01	671	446	23	790	1398	78	726	1.3e-10	64.7
Cotton_A_01598	AT1G06530.1	29.15	223	137	9	702	915	67	277	1.3e-10	64.7
Cotton_A_01598	AT1G24560.1	21.03	718	457	26	673	1361	6	642	1.7e-10	64.31
Cotton_A_01598	AT1G45545.1	19.92	492	338	11	508	995	133	572	2.2e-10	63.93
Cotton_A_01598	AT3G51070.1	20.25	326	229	8	615	934	64	364	2.8e-10	63.54
Cotton_A_01598	AT5G25070.1	26.09	345	207	13	626	927	372	711	2.8e-10	63.54
Cotton_A_01598	AT3G11450.1	23.63	237	162	5	698	934	247	464	4.8e-10	62.77
Cotton_A_01598	AT4G12770.1	31.65	218	126	9	1272	1482	464	665	8.2e-10	62
Cotton_A_01598	AT4G12770.2	31.65	218	126	9	1272	1482	464	665	8.2e-10	62
Cotton_A_01598	AT1G20970.1	20.55	803	517	29	321	1039	540	1305	8.2e-10	62
Cotton_A_01598	AT5G10660.2	25.11	219	151	6	566	773	185	401	8.2e-10	62
Cotton_A_01705	AT3G48690.1	32.4	321	195	9	19	325	8	320	4.1e-39	156.4
Cotton_A_01705	AT2G45600.1	33.97	312	178	8	41	330	15	320	1.2e-38	154.8
Cotton_A_01705	AT2G45600.1	33.97	312	178	8	41	330	15	320	1.2e-38	154.8
Cotton_A_01705	AT2G45610.1	30.79	328	184	10	34	325	3	323	1.2e-35	144.8
Cotton_A_01705	AT5G14310.1	30.87	298	166	5	68	325	140	437	1.6e-27	117.9
Cotton_A_01708	AT1G08470.1	71.32	387	111	0	4	390	3	389	6e-171	594.7
Cotton_A_01708	AT3G57030.1	52.35	340	152	4	55	390	41	374	2e-100	360.1
Cotton_A_01708	AT3G57010.1	45.85	325	162	6	68	387	52	367	2.5e-78	287
Cotton_A_01708	AT1G74010.1	37	327	162	10	70	390	37	325	4.1e-44	173.3
Cotton_A_01708	AT1G74010.1	37	327	162	10	70	390	37	325	4.1e-44	173.3
Cotton_A_01708	AT1G74000.1	34.25	327	172	8	70	390	40	329	1e-42	168.7
Cotton_A_01729	AT1G12150.1	22.08	548	392	11	27	556	14	544	7.2e-20	93.59
Cotton_A_01729	AT5G65780.2	21.65	522	352	14	78	570	292	785	1.3e-16	82.8
Cotton_A_01729	AT5G66030.2	20.98	529	347	16	37	534	117	605	4.1e-15	77.8
Cotton_A_01729	AT5G66030.1	20.98	529	347	16	37	534	117	605	4.1e-15	77.8
Cotton_A_01729	AT4G33390.1	20.28	424	304	6	144	549	195	602	5.3e-15	77.41
Cotton_A_01729	AT1G79830.4	19.73	598	388	16	51	615	346	884	3.4e-14	74.71
Cotton_A_01729	AT2G22795.1	20.03	599	407	16	2	576	139	689	1.3e-13	72.79
Cotton_A_01729	AT1G79830.3	20.17	580	387	16	51	615	346	864	3.8e-13	71.25
Cotton_A_01729	AT1G79830.2	20.17	580	387	16	51	615	346	864	3.8e-13	71.25
Cotton_A_01729	AT1G79830.1	20.17	580	387	16	51	615	346	864	3.8e-13	71.25
Cotton_A_01729	AT1G24460.2	19.89	558	381	14	76	621	529	1032	3.8e-13	71.25
Cotton_A_01729	AT1G24460.1	19.89	558	381	14	76	621	529	1032	3.8e-13	71.25
Cotton_A_01729	AT4G38070.1	20	555	368	13	43	588	148	635	6.5e-13	70.48
Cotton_A_01729	AT4G33390.1	20.15	407	297	9	184	571	192	589	2.5e-12	68.55
Cotton_A_01729	AT1G04600.1	22.05	390	260	10	181	545	886	1256	7.2e-12	67.01
Cotton_A_01729	AT1G24460.2	22.09	575	357	18	74	565	345	911	1.6e-11	65.85
Cotton_A_01729	AT1G24460.1	22.09	575	357	18	74	565	345	911	1.6e-11	65.85
Cotton_A_01729	AT2G19950.2	20.9	402	283	11	50	445	235	607	1.6e-11	65.85
Cotton_A_01729	AT2G19950.1	20.9	402	283	11	50	445	232	604	1.6e-11	65.85
Cotton_A_01729	AT1G64320.1	20.2	406	271	8	78	473	80	442	1.6e-11	65.85
Cotton_A_01729	AT3G28770.1	19.86	584	417	18	16	585	776	1322	2.7e-11	65.08
Cotton_A_01729	AT4G38070.1	21.86	526	342	17	9	487	317	820	6.1e-11	63.93
Cotton_A_01729	AT3G18480.1	21.44	485	337	15	46	512	138	596	6.1e-11	63.93
Cotton_A_01729	AT5G25070.1	20.77	568	365	16	76	606	187	706	1e-10	63.16
Cotton_A_01729	AT5G65780.2	22.8	522	329	15	80	559	30	519	1.4e-10	62.77
Cotton_A_01729	AT4G40020.1	18.81	537	357	11	70	605	31	489	3e-10	61.62
Cotton_A_01729	AT4G38070.1	21.09	531	345	17	70	574	496	978	3.9e-10	61.23
Cotton_A_01729	AT1G12150.1	21.47	382	282	11	189	563	57	427	8.8e-10	60.08
Cotton_A_01729	AT1G45545.1	22.09	575	380	23	67	619	212	740	8.8e-10	60.08
Cotton_A_01747	AT2G27020.1	92.77	249	18	0	1	249	1	249	3e-136	478.4
Cotton_A_01747	AT3G14290.1	35.27	207	119	2	6	203	6	206	1e-33	137.9
Cotton_A_01747	AT1G53850.2	34.78	207	120	2	6	203	6	206	2.3e-33	136.7
Cotton_A_01747	AT1G53850.1	34.78	207	120	2	6	203	6	206	2.3e-33	136.7
Cotton_A_01747	AT5G42790.1	39.77	171	101	1	8	178	6	174	5.7e-32	132.1
Cotton_A_01747	AT3G22110.1	35.38	212	133	4	8	216	5	215	2.2e-31	130.2
Cotton_A_01747	AT1G16470.2	36.07	183	117	0	8	190	6	188	4.8e-31	129
Cotton_A_01747	AT1G16470.1	36.07	183	117	0	8	190	6	188	4.8e-31	129
Cotton_A_01747	AT1G79210.3	36.07	183	117	0	8	190	6	188	8.2e-31	128.3
Cotton_A_01747	AT1G79210.2	36.07	183	117	0	8	190	6	188	8.2e-31	128.3
Cotton_A_01747	AT1G79210.1	36.07	183	117	0	8	190	6	188	8.2e-31	128.3
Cotton_A_01747	AT5G35590.1	29.96	247	163	5	5	247	6	246	5.5e-27	115.5
Cotton_A_01747	AT2G05840.2	34.09	176	114	2	5	178	6	181	6.1e-26	112.1
Cotton_A_01747	AT2G05840.1	34.09	176	114	2	5	178	6	181	6.1e-26	112.1
Cotton_A_01747	AT5G66140.1	29.58	240	164	4	8	245	4	240	1.5e-24	107.5
Cotton_A_01747	AT3G51260.2	29.41	238	159	5	8	242	4	235	3.3e-24	106.3
Cotton_A_01747	AT3G51260.1	32.97	185	121	2	8	190	4	187	5.7e-24	105.5
Cotton_A_01759	AT2G26780.1	68.59	1213	373	5	1	1210	619	1826	0	1639.8
Cotton_A_01781	AT3G54540.1	81.87	728	123	4	1	724	1	723	0	1159.4
Cotton_A_01781	AT1G64550.1	41.75	618	317	11	107	715	129	712	5e-126	446.4
Cotton_A_01781	AT5G60790.1	40.1	631	326	11	105	721	2	594	6e-124	439.5
Cotton_A_01781	AT4G18050.1	26.79	224	136	7	497	700	993	1208	5.8e-13	70.86
Cotton_A_01781	AT4G18050.1	26.72	262	154	6	497	723	355	613	1.2e-10	63.16
Cotton_A_01781	AT4G19210.1	22.79	487	268	18	188	654	103	501	1.2e-10	63.16
Cotton_A_01807	AT5G12470.1	68.73	387	115	3	1	382	1	386	4e-147	515.4
Cotton_A_01807	AT5G22790.1	31.38	341	210	7	58	379	98	433	1.4e-41	164.9
Cotton_A_01807	AT2G37860.3	31.64	335	202	11	61	379	109	432	2.4e-36	147.5
Cotton_A_01807	AT3G08630.1	28.65	370	183	10	22	385	31	325	3.1e-28	120.6
Cotton_A_01807	AT3G08640.1	26.3	365	199	8	22	384	31	327	3.8e-26	113.6
Cotton_A_01807	AT2G37860.2	30.74	244	153	7	61	293	109	347	8.8e-23	102.4
Cotton_A_01807	AT2G37860.1	30.74	244	153	7	61	293	109	347	8.8e-23	102.4
Cotton_A_01860	AT5G39710.1	32.3	161	100	3	140	296	302	457	1.7e-15	77.8
Cotton_A_01860	AT1G74580.1	28.75	160	105	2	136	288	338	495	1.3e-13	71.63
Cotton_A_01860	AT5G39710.1	27.21	147	105	1	165	311	468	612	6.2e-13	69.32
Cotton_A_01860	AT5G39710.1	28.13	128	90	1	161	288	429	554	2.4e-12	67.4
Cotton_A_01860	AT4G01400.3	26.87	134	96	1	153	286	231	362	3.1e-12	67.01
Cotton_A_01860	AT5G50280.1	25.88	170	118	4	132	296	326	492	1.2e-11	65.08
Cotton_A_01860	AT4G01400.3	30.3	132	90	1	153	284	266	395	1.5e-11	64.7
Cotton_A_01860	AT5G50280.1	29.71	175	108	5	117	284	387	553	5.8e-11	62.77
Cotton_A_01860	AT1G74580.1	28.68	136	95	1	153	288	432	565	7.6e-11	62.39
Cotton_A_01860	AT5G39710.1	27.04	159	113	2	139	297	163	318	9.9e-11	62
Cotton_A_01860	AT1G74580.1	26.98	126	90	1	159	284	88	211	2.2e-10	60.85
Cotton_A_01860	AT4G01400.3	26.47	170	117	2	127	296	176	337	2.2e-10	60.85
Cotton_A_01860	AT2G27610.1	27.95	161	107	4	123	283	408	559	2.2e-10	60.85
Cotton_A_01860	AT4G01400.3	27.27	132	94	1	157	288	165	294	8.4e-10	58.92
Cotton_A_01874	AT3G28770.1	19.15	496	340	15	11	467	793	1266	2e-11	65.08
Cotton_A_01874	AT3G28770.1	17.02	470	361	9	10	467	925	1377	2.3e-10	61.62
Cotton_A_01884	AT1G24620.1	36.36	143	85	5	87	229	37	173	1.4e-18	87.43
Cotton_A_01884	AT4G12860.1	36.62	142	84	3	87	227	5	141	7.1e-18	85.11
Cotton_A_01884	AT5G37780.1	34.04	141	87	4	87	227	12	146	1.6e-14	73.94
Cotton_A_01884	AT1G66410.1	34.04	141	87	4	87	227	12	146	1.6e-14	73.94
Cotton_A_01884	AT1G73630.1	34.51	142	83	5	86	227	19	150	2.1e-14	73.56
Cotton_A_01884	AT4G20780.1	33.33	156	90	4	86	227	28	183	2e-12	67.01
Cotton_A_01884	AT1G66410.2	34	150	85	5	87	227	12	156	4.5e-12	65.85
Cotton_A_01884	AT3G50360.1	28.37	141	95	4	87	227	27	161	9.9e-12	64.7
Cotton_A_01884	AT5G37780.2	30.77	156	87	5	87	227	12	161	1.7e-11	63.93
Cotton_A_01884	AT5G37780.3	28.74	167	87	5	87	227	12	172	3.2e-10	59.69
Cotton_A_01887	AT3G28770.1	30.77	130	81	2	442	562	1035	1164	1.2e-10	62.77
Cotton_A_01900	AT5G43530.1	28.53	326	167	11	606	886	683	987	3.7e-23	105.9
Cotton_A_01900	AT5G43530.1	32.98	191	122	3	1172	1358	1077	1265	5.3e-22	102.1
Cotton_A_01954	AT2G46510.1	58.62	58	24	0	364	421	393	450	6.6e-14	73.56
Cotton_A_02009	AT4G17690.1	38.61	303	178	4	30	330	26	322	1.6e-54	207.6
Cotton_A_02009	AT5G47000.1	37.83	304	180	5	30	330	33	330	1.7e-53	204.1
Cotton_A_02009	AT4G35000.1	28.06	278	143	11	41	312	16	242	5.1e-13	69.71
Cotton_A_02009	AT4G08390.3	27.94	204	116	7	117	312	179	359	1.3e-11	65.08
Cotton_A_02009	AT4G08390.2	27.94	204	116	7	117	312	180	360	1.3e-11	65.08
Cotton_A_02009	AT4G08390.1	27.94	204	116	7	117	312	180	360	1.3e-11	65.08
Cotton_A_02009	AT1G77490.1	27.04	196	116	6	123	312	165	339	1.1e-10	62
Cotton_A_02039	AT4G21710.1	27.59	424	257	8	648	1051	779	1172	1.2e-38	156.8
Cotton_A_02143	AT3G13200.1	78.35	231	49	1	1	231	1	230	2e-105	376.3
Cotton_A_02169	AT1G04880.1	45.51	312	134	10	22	298	20	330	9.5e-67	248.1
Cotton_A_02249	AT3G04610.1	34.88	172	106	2	43	214	184	349	2e-25	111.7
Cotton_A_02249	AT3G04610.1	27.07	229	149	4	254	472	178	398	8.1e-19	89.74
Cotton_A_02249	AT5G04430.1	25	332	213	11	18	341	7	310	1.9e-15	78.57
Cotton_A_02249	AT5G04430.2	23.56	348	219	10	18	341	7	331	1.6e-14	75.48
Cotton_A_02249	AT2G25970.1	26.7	191	129	5	56	243	144	326	3.6e-11	64.31
Cotton_A_02259	AT5G06600.2	83.97	1129	155	8	168	1292	9	1115	0	1954.1
Cotton_A_02259	AT5G06600.1	84.19	1126	152	8	171	1292	13	1116	0	1952.9
Cotton_A_02259	AT3G11910.2	82.52	1127	174	5	168	1292	9	1114	0	1938.7
Cotton_A_02259	AT3G11910.1	82.54	1128	174	5	167	1292	9	1115	0	1937.9
Cotton_A_02259	AT5G06600.3	86.36	975	128	5	171	1142	13	985	0	1744.9
Cotton_A_02259	AT2G37270.2	83.64	165	27	0	5	169	18	182	6.5e-74	274.2
Cotton_A_02259	AT2G37270.1	83.64	165	27	0	5	169	18	182	6.5e-74	274.2
Cotton_A_02259	AT3G11940.2	83.03	165	28	0	5	169	18	182	1.5e-73	273.1
Cotton_A_02259	AT3G11940.1	83.03	165	28	0	5	169	18	182	1.5e-73	273.1
Cotton_A_02269	AT2G22795.1	20.83	432	312	11	4	433	192	595	2.9e-15	77.8
Cotton_A_02269	AT2G22795.1	18.74	427	327	7	4	425	214	625	9.3e-14	72.79
Cotton_A_02269	AT3G28770.1	19.29	477	356	11	1	458	390	856	8.7e-12	66.24
Cotton_A_02269	AT2G22795.1	21.13	478	336	12	2	455	272	732	1.6e-10	62
Cotton_A_02269	AT3G28770.1	20.93	454	303	14	10	425	1064	1499	1.6e-10	62
Cotton_A_02352	AT5G42090.1	77.14	433	94	3	8	437	9	439	0	679.9
Cotton_A_02352	AT5G18520.1	49.66	441	217	3	1	437	1	440	3e-128	453
Cotton_A_02355	AT3G07320.1	41.33	346	194	6	7	347	7	348	9.9e-73	268.5
Cotton_A_02355	AT3G55430.1	38.69	367	201	12	12	372	12	360	3.4e-65	243.4
Cotton_A_02355	AT1G64760.2	31.44	334	212	10	23	347	20	345	1.6e-43	171.4
Cotton_A_02355	AT1G64760.1	31.44	334	212	10	23	347	20	345	1.6e-43	171.4
Cotton_A_02355	AT5G64790.1	32.54	338	211	11	16	344	16	345	4.1e-42	166.8
Cotton_A_02377	AT4G27720.1	86.71	459	61	0	1	459	1	459	0	819.3
Cotton_A_02377	AT1G64650.1	86.98	461	58	1	1	459	1	461	0	814.3
Cotton_A_02377	AT1G64650.2	87.14	412	51	1	50	459	9	420	0	731.5
Cotton_A_02392	AT3G28770.1	19.5	646	429	16	3	583	918	1537	1e-25	114
Cotton_A_02392	AT3G28770.1	19.42	587	423	11	3	564	744	1305	2.9e-25	112.5
Cotton_A_02392	AT3G28770.1	19.27	550	395	14	22	560	666	1177	1.4e-22	103.6
Cotton_A_02392	AT3G28770.1	19.97	651	437	20	3	580	1041	1680	4.1e-19	92.05
Cotton_A_02392	AT2G22795.1	18.95	554	386	15	22	552	188	701	6.9e-19	91.28
Cotton_A_02392	AT3G28770.1	17.96	607	442	16	12	563	463	1068	3.4e-18	88.97
Cotton_A_02392	AT2G22795.1	19.05	546	389	16	3	538	223	725	2.2e-17	86.27
Cotton_A_02392	AT3G28770.1	19.54	614	417	16	9	565	331	924	4.7e-15	78.57
Cotton_A_02392	AT2G22795.1	19.26	514	357	14	70	563	65	540	1.1e-13	73.94
Cotton_A_02392	AT3G50670.1	32.58	178	102	6	299	474	263	424	2e-13	73.17
Cotton_A_02392	AT4G36690.3	29.33	150	102	4	283	432	25	170	1.7e-12	70.09
Cotton_A_02392	AT4G36690.2	29.33	150	102	4	283	432	25	170	1.7e-12	70.09
Cotton_A_02392	AT4G36690.1	29.33	150	102	4	283	432	25	170	1.7e-12	70.09
Cotton_A_02392	AT4G36690.3	28.79	198	106	8	212	406	8	173	3.7e-12	68.94
Cotton_A_02392	AT4G36690.2	28.79	198	106	8	212	406	8	173	3.7e-12	68.94
Cotton_A_02392	AT4G36690.1	28.79	198	106	8	212	406	8	173	3.7e-12	68.94
Cotton_A_02392	AT3G63095.1	36.46	96	58	1	281	373	83	178	3.7e-12	68.94
Cotton_A_02392	AT3G28770.1	21.04	599	386	25	33	567	274	849	7e-11	64.7
Cotton_A_02392	AT3G28770.1	17.84	499	342	14	8	500	1419	1855	1.5e-10	63.54
Cotton_A_02392	AT3G50670.1	27.84	194	112	7	198	386	223	393	2.6e-10	62.77
Cotton_A_02392	AT1G44910.1	25.78	225	117	9	232	411	733	952	2.6e-10	62.77
Cotton_A_02392	AT3G63095.1	35.71	98	46	3	300	397	88	168	7.7e-10	61.23
Cotton_A_02395	AT5G67490.1	62.26	53	17	1	67	116	56	108	1.4e-16	78.95
Cotton_A_02410	AT1G51160.2	89.35	169	18	0	1	169	1	169	3.2e-90	324.7
Cotton_A_02410	AT1G51160.1	89.35	169	18	0	1	169	1	169	3.2e-90	324.7
Cotton_A_02491	AT5G26570.2	24.64	207	126	9	2	203	1	182	1.9e-11	65.08
Cotton_A_02491	AT5G26570.1	24.64	207	126	9	2	203	1	182	1.9e-11	65.08
Cotton_A_02504	AT1G55570.1	72.47	534	146	1	16	548	18	551	0	830.5
Cotton_A_02504	AT3G13390.1	70.59	544	159	1	6	548	7	550	0	829.3
Cotton_A_02504	AT3G13390.1	70.59	544	159	1	6	548	7	550	0	829.3
Cotton_A_02504	AT3G13400.1	67.4	543	177	0	6	548	6	548	0	792.3
Cotton_A_02504	AT1G55560.1	66.91	541	179	0	6	546	5	545	0	782.7
Cotton_A_02504	AT4G28090.1	52.4	521	240	5	24	542	25	539	8e-158	551.6
Cotton_A_02504	AT5G51480.1	46.68	557	271	9	10	545	7	558	3e-145	510
Cotton_A_02504	AT1G75790.1	44.72	530	269	6	25	540	25	544	7e-131	462.2
Cotton_A_02557	AT2G20990.3	29.01	293	156	14	42	312	300	562	2.6e-14	75.48
Cotton_A_02557	AT2G20990.1	29.01	293	156	14	42	312	262	524	2.6e-14	75.48
Cotton_A_02557	AT2G20990.2	27.48	313	159	15	42	312	262	548	3.1e-12	68.55
Cotton_A_02557	AT1G20080.1	28.09	299	164	14	42	321	262	528	2.6e-11	65.47
Cotton_A_02557	AT1G05500.1	27.41	270	168	10	42	291	264	525	7.7e-11	63.93
Cotton_A_02557	AT1G05500.1	24.14	319	191	13	203	496	264	556	6.5e-10	60.85
Cotton_A_02590	AT4G24580.1	47.84	880	366	18	10	868	54	861	0	696.4
Cotton_A_02600	AT4G02340.1	52.02	321	149	2	1	321	1	316	5e-101	362.1
Cotton_A_02600	AT4G15955.3	49.54	325	128	5	6	321	7	304	3.3e-86	312.8
Cotton_A_02600	AT3G51000.1	43.17	322	174	5	4	322	5	320	1.9e-73	270.4
Cotton_A_02600	AT4G15955.2	61.14	175	57	3	6	171	7	179	5.6e-57	215.7
Cotton_A_02600	AT4G15955.1	60.84	166	54	3	6	162	7	170	6.4e-53	202.2
Cotton_A_02658	AT1G11890.1	93.58	218	14	0	1	218	1	218	8e-117	413.7
Cotton_A_02678	AT3G13930.1	67.91	592	136	6	4	595	2	539	0	755.7
Cotton_A_02678	AT3G13930.1	67.91	592	136	6	4	595	2	539	0	755.7
Cotton_A_02678	AT3G52200.2	42.29	454	216	9	163	595	285	713	5.8e-88	319.7
Cotton_A_02678	AT3G52200.1	42.29	454	216	9	163	595	209	637	5.8e-88	319.7
Cotton_A_02678	AT3G25860.1	36.9	439	253	10	167	595	56	480	5.5e-62	233.4
Cotton_A_02678	AT1G34430.1	35.83	441	252	10	167	593	40	463	8.7e-60	226.1
Cotton_A_02678	AT5G55070.1	29.77	430	238	9	168	595	95	462	4.1e-41	164.1
Cotton_A_02678	AT4G26910.2	29.23	431	240	9	168	595	93	461	1.3e-39	159.1
Cotton_A_02678	AT4G26910.1	29.23	431	240	9	168	595	94	462	1.3e-39	159.1
Cotton_A_02678	AT4G26910.3	29.18	425	236	9	174	595	1	363	1.1e-38	156
Cotton_A_02678	AT3G52200.2	50.41	121	56	1	169	289	164	280	2.6e-27	118.2
Cotton_A_02678	AT3G52200.1	50.41	121	56	1	169	289	88	204	2.6e-27	118.2
Cotton_A_02684	AT5G57015.1	70.35	479	95	9	1	477	1	434	0	650.6
Cotton_A_02684	AT3G01090.3	31.46	213	124	10	9	213	19	217	3.4e-11	64.31
Cotton_A_02684	AT3G01090.2	31.46	213	124	10	9	213	42	240	3.4e-11	64.31
Cotton_A_02684	AT3G01090.1	31.46	213	124	10	9	213	19	217	3.4e-11	64.31
Cotton_A_02684	AT2G38910.1	27.35	245	151	9	9	239	134	365	2.2e-10	61.62
Cotton_A_02684	AT2G23070.1	29.22	154	101	5	5	156	128	275	8.4e-10	59.69
Cotton_A_02809	AT3G18590.1	31.68	161	100	3	24	175	24	183	2.4e-19	89.35
Cotton_A_02809	AT5G20230.1	33.33	183	100	4	13	173	11	193	2.3e-17	82.8
Cotton_A_02809	AT5G20230.1	33.33	183	100	4	13	173	11	193	2.3e-17	82.8
Cotton_A_02809	AT1G48940.1	30.66	137	87	3	11	140	9	144	1.2e-13	70.48
Cotton_A_02809	AT4G31840.1	31.43	140	90	3	1	134	1	140	5.8e-13	68.17
Cotton_A_02818	AT1G22460.1	66.49	558	161	2	6	538	3	559	0	741.5
Cotton_A_02818	AT2G37980.1	49.54	432	207	6	109	538	195	617	4e-117	416.4
Cotton_A_02818	AT5G01100.1	48	425	214	5	113	536	190	608	2e-111	397.9
Cotton_A_02818	AT5G35570.1	45.6	443	230	6	97	537	208	641	3e-111	397.1
Cotton_A_02818	AT1G14020.1	48.56	416	199	6	125	537	81	484	9e-109	388.7
Cotton_A_02818	AT4G24530.1	34.22	488	255	10	95	537	51	517	2.1e-76	281.2
Cotton_A_02818	AT1G04910.1	36.78	454	261	8	92	537	40	475	3e-75	277.3
Cotton_A_02818	AT3G26370.1	37.24	384	218	6	115	475	128	511	4.8e-73	270
Cotton_A_02818	AT3G03810.1	33.43	329	199	8	107	415	53	381	2.9e-46	181
Cotton_A_02818	AT1G51630.1	22.44	361	235	10	115	466	69	393	6.4e-17	83.57
Cotton_A_02861	AT4G38190.1	72.84	1123	265	11	30	1144	21	1111	0	1689.1
Cotton_A_02861	AT2G33100.1	69.72	951	266	6	199	1139	95	1033	0	1404.4
Cotton_A_02861	AT2G33100.1	50	70	27	3	14	78	9	75	2e-10	63.16
Cotton_A_02961	AT1G76010.1	57.21	222	74	5	1	216	1	207	1.2e-59	223.8
Cotton_A_02961	AT1G20220.1	54.22	225	82	5	1	218	1	211	1.2e-56	213.8
Cotton_A_02967	AT4G20140.1	29.09	715	380	23	40	645	539	1235	1.3e-56	215.7
Cotton_A_02967	AT5G24100.1	31.07	544	306	17	156	647	84	610	4.3e-55	210.7
Cotton_A_02967	AT1G50610.1	28.25	577	302	20	167	646	85	646	2e-47	185.3
Cotton_A_02967	AT3G42880.1	27.16	567	346	16	132	646	78	629	1.1e-45	179.5
Cotton_A_02967	AT5G20690.1	26.58	587	345	17	132	646	83	655	2.6e-44	174.9
Cotton_A_02967	AT3G23750.1	24.59	675	378	16	98	645	184	854	7.2e-42	166.8
Cotton_A_02967	AT1G72460.1	26.56	689	378	26	16	645	11	630	2e-39	158.7
Cotton_A_02967	AT1G10620.1	29.03	341	223	7	318	646	311	644	6.5e-35	143.7
Cotton_A_02967	AT1G70110.1	33.58	274	175	4	374	646	348	615	7.2e-34	140.2
Cotton_A_02967	AT5G38990.1	26.24	423	280	11	240	646	395	801	4e-32	134.4
Cotton_A_02967	AT3G18810.1	33.21	277	174	7	374	646	341	610	1.3e-30	129.4
Cotton_A_02967	AT2G18470.1	29.66	290	192	5	364	646	273	557	1.7e-30	129
Cotton_A_02967	AT1G29750.2	28.65	363	235	6	290	650	617	957	1.1e-29	126.3
Cotton_A_02967	AT1G29750.1	28.65	363	235	6	290	650	602	942	1.1e-29	126.3
Cotton_A_02967	AT3G13065.1	28.43	299	192	6	358	646	398	684	1.8e-29	125.6
Cotton_A_02967	AT5G28680.1	26.58	395	258	10	274	646	408	792	1.7e-27	119
Cotton_A_02967	AT2G41970.1	31.77	277	171	7	380	646	83	351	5e-27	117.5
Cotton_A_02967	AT1G06700.2	29.39	296	193	7	363	646	56	347	2.5e-26	115.2
Cotton_A_02967	AT1G06700.1	29.39	296	193	7	363	646	56	347	2.5e-26	115.2
Cotton_A_02967	AT3G04690.1	31.75	274	166	7	381	646	528	788	5.5e-26	114
Cotton_A_02967	AT4G39110.1	28.76	299	188	7	360	646	511	796	8e-25	110.2
Cotton_A_02967	AT2G21480.1	26.78	295	199	6	360	646	510	795	1e-24	109.8
Cotton_A_02967	AT2G24370.1	30.69	290	171	9	364	642	469	739	3e-24	108.2
Cotton_A_02967	AT4G20140.1	37.04	189	91	3	97	260	240	425	4e-24	107.8
Cotton_A_02967	AT1G72540.1	32.37	278	166	8	381	646	95	362	6.8e-24	107.1
Cotton_A_02967	AT1G78940.2	30.62	307	181	11	364	658	437	723	8.8e-24	106.7
Cotton_A_02967	AT1G78940.1	30.62	307	181	11	364	658	366	652	8.8e-24	106.7
Cotton_A_02967	AT2G07180.2	29.36	344	203	11	330	646	38	368	1.5e-23	105.9
Cotton_A_02967	AT2G07180.1	29.36	344	203	11	330	646	38	368	1.5e-23	105.9
Cotton_A_02967	AT1G16760.1	31.58	285	168	10	381	658	461	725	1.5e-23	105.9
Cotton_A_02967	AT1G17540.1	30.97	268	160	8	381	642	420	668	5.7e-23	104
Cotton_A_02967	AT4G31230.1	28.11	338	203	12	317	642	417	726	7.5e-23	103.6
Cotton_A_02967	AT3G20200.1	30.87	298	167	11	373	651	444	721	7.5e-23	103.6
Cotton_A_02967	AT5G26150.1	32.32	198	122	5	381	572	433	624	4.8e-22	100.9
Cotton_A_02967	AT4G20140.1	27.3	348	190	10	9	300	5	345	2e-20	95.52
Cotton_A_02967	AT4G20140.1	38.65	163	94	4	107	267	419	577	2.7e-20	95.13
Cotton_A_02967	AT4G20140.1	34.39	189	100	4	96	261	167	354	5.9e-20	93.97
Cotton_A_02967	AT4G24480.1	27.37	274	169	9	380	646	679	929	1.1e-18	89.74
Cotton_A_02967	AT5G61240.1	33.33	210	113	6	77	260	53	261	3.3e-18	88.2
Cotton_A_02967	AT5G61240.2	31.39	223	113	7	77	260	53	274	8.9e-16	80.11
Cotton_A_02967	AT3G13065.1	25	284	184	9	67	338	51	317	5.7e-15	77.41
Cotton_A_02967	AT2G45590.1	27.57	243	145	7	290	521	25	247	1.3e-14	76.26
Cotton_A_02967	AT3G23750.1	26.15	260	139	7	51	262	42	296	8.3e-14	73.56
Cotton_A_02967	AT4G14780.1	27.57	301	165	10	372	646	63	336	8.3e-14	73.56
Cotton_A_02967	AT4G20140.1	33.33	162	102	3	101	261	485	641	1.8e-13	72.4
Cotton_A_02967	AT4G20140.1	29.67	246	120	6	64	260	495	736	2.4e-13	72.02
Cotton_A_02967	AT1G29750.2	32.53	166	106	4	96	260	193	353	7e-13	70.48
Cotton_A_02967	AT1G29750.1	32.53	166	106	4	96	260	178	338	7e-13	70.48
Cotton_A_02967	AT5G61240.1	33.33	144	91	2	98	239	147	287	7e-13	70.48
Cotton_A_02967	AT5G61240.2	33.33	144	91	2	98	239	160	300	7e-13	70.48
Cotton_A_02967	AT3G59510.1	31.43	210	100	8	98	265	145	352	1.6e-12	69.32
Cotton_A_02967	AT2G17700.1	27.45	153	102	4	420	572	337	480	2.7e-12	68.55
Cotton_A_02967	AT3G59510.1	29.12	261	163	9	11	257	20	272	4.5e-12	67.78
Cotton_A_02967	AT1G49490.1	30.86	175	111	7	84	257	170	335	4.5e-12	67.78
Cotton_A_02967	AT1G49490.1	30.86	175	111	7	84	257	170	335	4.5e-12	67.78
Cotton_A_02967	AT1G49490.1	28.42	183	110	4	98	260	109	290	5.9e-12	67.4
Cotton_A_02967	AT1G49490.1	28.42	183	110	4	98	260	109	290	5.9e-12	67.4
Cotton_A_02967	AT3G19020.1	27.51	189	115	5	93	260	116	303	1.3e-11	66.24
Cotton_A_02967	AT3G15410.2	32.5	160	99	6	105	263	82	233	1.3e-11	66.24
Cotton_A_02967	AT3G15410.1	32.5	160	99	6	105	263	76	227	1.3e-11	66.24
Cotton_A_02967	AT1G29750.2	28.64	206	116	6	85	264	134	334	2.9e-11	65.08
Cotton_A_02967	AT1G29750.1	28.64	206	116	6	85	264	119	319	2.9e-11	65.08
Cotton_A_02967	AT3G22750.1	26.29	232	139	6	375	581	79	303	2.9e-11	65.08
Cotton_A_02967	AT4G33970.1	29.53	149	98	5	110	257	220	362	5e-11	64.31
Cotton_A_02967	AT2G15880.1	26.27	217	137	6	93	287	104	319	6.6e-11	63.93
Cotton_A_02967	AT5G25550.1	29.75	158	105	4	101	257	176	328	8.6e-11	63.54
Cotton_A_02967	AT5G25550.1	27.38	252	139	9	34	260	51	283	1.9e-10	62.39
Cotton_A_02967	AT3G19230.1	33.02	106	69	2	85	190	388	491	1.9e-10	62.39
Cotton_A_02967	AT5G25550.1	33.33	117	74	2	145	261	100	212	5.6e-10	60.85
Cotton_A_02967	AT2G15880.1	30.2	149	97	5	110	257	194	336	7.3e-10	60.46
Cotton_A_02967	AT1G14000.1	28.83	163	105	5	418	575	212	368	9.5e-10	60.08
Cotton_A_02970	AT5G13780.1	84.77	197	25	2	1	197	1	192	3.2e-96	345.1
Cotton_A_02986	AT2G29040.1	57.56	450	179	5	107	551	278	720	6e-153	535.4
Cotton_A_02999	AT3G07880.1	49.76	211	85	5	25	231	42	235	9.3e-50	191
Cotton_A_02999	AT1G62450.1	51.53	196	80	5	43	232	35	221	1.3e-48	187.2
Cotton_A_02999	AT1G12070.1	47.06	221	101	5	17	232	12	221	8.7e-48	184.5
Cotton_A_03020	AT1G06210.1	56.87	364	150	2	1	357	1	364	6e-108	385.2
Cotton_A_03020	AT1G06210.2	61.98	263	91	3	1	256	1	261	3.6e-82	299.7
Cotton_A_03020	AT4G32760.2	24.86	346	226	11	41	365	5	337	1.1e-22	102.1
Cotton_A_03020	AT4G32760.1	24.86	346	226	11	41	365	5	337	1.1e-22	102.1
Cotton_A_03020	AT2G38410.1	24.19	372	229	11	42	362	12	381	5.4e-22	99.75
Cotton_A_03020	AT1G21380.1	23.44	320	222	8	43	357	10	311	7.1e-22	99.37
Cotton_A_03020	AT3G08790.1	26.79	280	171	11	41	305	5	265	3e-20	93.97
Cotton_A_03035	AT2G25670.2	67.38	325	92	8	1	318	1	318	2e-114	406.8
Cotton_A_03035	AT2G25670.1	67.38	325	92	8	1	318	1	318	2e-114	406.8
Cotton_A_03035	AT4G32610.1	61.54	325	108	8	1	318	1	315	1e-101	364.4
Cotton_A_03035	AT3G28770.1	25	208	132	4	101	308	950	1133	2.2e-10	60.85
Cotton_A_03036	AT3G24350.1	69.25	348	97	5	1	339	1	347	3e-124	439.5
Cotton_A_03036	AT3G24350.2	66.3	362	98	6	1	339	1	361	4e-121	428.7
Cotton_A_03036	AT5G05760.1	51.03	341	151	6	8	339	3	336	2.3e-80	293.5
Cotton_A_03130	AT1G14560.1	56.69	314	128	3	17	323	16	328	6e-102	365.2
Cotton_A_03130	AT4G01100.1	36.88	320	161	6	26	317	40	346	2.7e-49	190.3
Cotton_A_03130	AT4G01100.2	35.93	334	159	7	26	317	40	360	1.9e-47	184.1
Cotton_A_03130	AT5G61810.2	34.01	297	162	6	26	315	63	332	1.8e-40	161
Cotton_A_03130	AT5G61810.1	34.01	297	162	6	26	315	206	475	1.8e-40	161
Cotton_A_03130	AT4G32400.1	33	303	178	6	25	323	111	392	1.8e-37	151
Cotton_A_03130	AT5G01500.1	30.94	307	178	7	17	315	108	388	7.1e-34	139
Cotton_A_03130	AT5G56450.1	30.25	314	189	7	19	315	25	325	2.1e-33	137.5
Cotton_A_03130	AT4G28390.1	30.34	290	182	5	24	303	79	358	1.8e-32	134.4
Cotton_A_03130	AT5G48970.1	28.7	324	180	7	30	315	24	334	1.1e-31	131.7
Cotton_A_03130	AT5G64970.1	29.11	316	180	6	26	319	133	426	3.3e-31	130.2
Cotton_A_03130	AT5G13490.2	30.34	290	183	6	24	303	84	364	2.8e-30	127.1
Cotton_A_03130	AT5G13490.1	30.34	290	183	6	24	303	84	364	2.8e-30	127.1
Cotton_A_03130	AT3G08580.2	30.43	299	188	7	24	312	80	368	2.8e-30	127.1
Cotton_A_03130	AT3G08580.1	30.43	299	188	7	24	312	80	368	2.8e-30	127.1
Cotton_A_03130	AT1G25380.1	28.76	299	187	8	30	316	23	307	1.8e-29	124.4
Cotton_A_03130	AT2G47490.1	27.1	310	196	9	30	325	19	312	6.1e-25	109.4
Cotton_A_03130	AT5G61810.2	31.12	196	117	2	28	221	156	335	6.9e-21	95.9
Cotton_A_03130	AT5G61810.1	31.12	196	117	2	28	221	299	478	6.9e-21	95.9
Cotton_A_03130	AT2G47490.1	31.58	209	127	6	111	315	4	200	1.5e-20	94.74
Cotton_A_03130	AT5G46800.1	26.26	297	204	7	29	315	8	299	1.3e-19	91.66
Cotton_A_03130	AT5G48970.1	27.08	240	154	6	110	335	8	240	2.9e-19	90.51
Cotton_A_03130	AT2G39970.1	24.51	306	203	8	29	307	9	313	3.2e-18	87.04
Cotton_A_03130	AT4G39460.2	24.75	295	172	7	29	315	59	311	1.4e-16	81.65
Cotton_A_03130	AT4G39460.1	24.75	295	172	7	29	315	59	311	1.4e-16	81.65
Cotton_A_03130	AT5G42130.1	22.05	322	217	8	17	323	104	406	2.6e-15	77.41
Cotton_A_03130	AT5G15640.1	25.81	279	167	7	41	297	41	301	3.3e-15	77.03
Cotton_A_03130	AT4G03115.1	22.11	303	203	7	21	313	28	307	1.1e-13	72.02
Cotton_A_03130	AT4G32400.1	24.29	210	133	4	124	329	114	301	1.8e-13	71.25
Cotton_A_03130	AT3G54110.1	25.6	207	131	4	26	225	116	306	4.1e-13	70.09
Cotton_A_03130	AT2G22500.1	24.31	218	143	6	11	220	107	310	4.1e-13	70.09
Cotton_A_03130	AT2G47490.1	29.13	206	121	6	28	222	117	308	5.3e-13	69.71
Cotton_A_03130	AT3G54110.1	21.93	301	210	7	26	316	13	298	5.3e-13	69.71
Cotton_A_03130	AT3G54110.1	27.09	203	137	6	128	325	19	215	7e-13	69.32
Cotton_A_03130	AT2G47490.1	34.55	110	68	2	217	324	6	113	3.5e-12	67.01
Cotton_A_03130	AT5G01500.1	25.76	198	120	6	30	224	221	394	4.5e-12	66.63
Cotton_A_03130	AT2G22500.1	18.93	317	222	5	25	316	3	309	1e-11	65.47
Cotton_A_03130	AT4G39460.2	28.21	195	116	5	25	216	136	309	2.2e-11	64.31
Cotton_A_03130	AT4G39460.1	28.21	195	116	5	25	216	136	309	2.2e-11	64.31
Cotton_A_03130	AT5G46800.1	25.12	215	132	6	15	212	91	293	1.9e-10	61.23
Cotton_A_03130	AT5G19760.1	20.14	278	208	3	25	301	15	279	2.5e-10	60.85
Cotton_A_03130	AT5G01340.1	21.52	302	213	7	19	311	9	295	4.2e-10	60.08
Cotton_A_03130	AT5G42130.1	21.3	216	156	4	13	224	194	399	5.5e-10	59.69
Cotton_A_03130	AT5G14040.1	23.97	317	201	9	16	319	69	358	9.4e-10	58.92
Cotton_A_03143	AT5G57015.1	72.01	468	94	10	1	465	1	434	0	647.5
Cotton_A_03143	AT3G10540.1	26.64	214	144	6	9	213	45	254	9.6e-11	62.77
Cotton_A_03143	AT3G01090.3	25.99	227	117	9	9	212	19	217	6.2e-10	60.08
Cotton_A_03143	AT3G01090.2	25.99	227	117	9	9	212	42	240	6.2e-10	60.08
Cotton_A_03143	AT3G01090.1	25.99	227	117	9	9	212	19	217	6.2e-10	60.08
Cotton_A_03144	AT5G57020.1	85.02	434	65	0	1	434	1	434	0	772.3
Cotton_A_03199	AT4G29830.1	33.71	175	114	2	72	246	132	304	6.7e-19	90.12
Cotton_A_03199	AT1G18080.1	30.16	189	121	8	94	276	59	242	1.5e-15	78.95
Cotton_A_03199	AT1G18080.1	30.16	189	121	8	94	276	59	242	1.5e-15	78.95
Cotton_A_03199	AT3G18130.1	29.41	187	124	7	94	276	59	241	3.4e-15	77.8
Cotton_A_03199	AT1G48630.1	28.88	187	125	7	94	276	59	241	3.4e-15	77.8
Cotton_A_03199	AT1G49040.1	25.6	250	163	8	99	344	856	1086	1.3e-14	75.87
Cotton_A_03199	AT2G21390.1	30.19	159	107	4	98	255	9	164	9.3e-13	69.71
Cotton_A_03199	AT1G62020.1	30.19	159	107	4	98	255	9	164	1.2e-12	69.32
Cotton_A_03199	AT1G52360.2	23.31	236	167	8	46	276	54	280	1.2e-12	69.32
Cotton_A_03199	AT1G52360.1	23.31	236	167	8	46	276	10	236	1.2e-12	69.32
Cotton_A_03199	AT1G49040.3	27.87	183	122	6	99	278	856	1031	2.1e-12	68.55
Cotton_A_03199	AT3G15980.5	23.68	228	160	8	54	276	18	236	2.7e-12	68.17
Cotton_A_03199	AT3G15980.4	23.68	228	160	8	54	276	18	236	2.7e-12	68.17
Cotton_A_03199	AT3G15980.3	23.68	228	160	8	54	276	18	236	2.7e-12	68.17
Cotton_A_03199	AT3G15980.2	23.68	228	160	8	54	276	18	236	2.7e-12	68.17
Cotton_A_03199	AT3G15980.1	23.68	228	160	8	54	276	18	236	2.7e-12	68.17
Cotton_A_03199	AT2G21390.1	26.18	233	139	8	45	272	3	207	3.6e-12	67.78
Cotton_A_03199	AT1G62020.1	26.18	233	139	8	45	272	3	207	6.1e-12	67.01
Cotton_A_03199	AT1G79990.5	23.35	227	160	8	54	275	18	235	3.9e-11	64.31
Cotton_A_03199	AT1G79990.3	23.35	227	160	8	54	275	18	235	3.9e-11	64.31
Cotton_A_03199	AT1G79990.1	23.35	227	160	8	54	275	233	450	3.9e-11	64.31
Cotton_A_03199	AT1G79990.5	27.23	191	128	5	98	278	142	331	1.1e-10	62.77
Cotton_A_03199	AT1G79990.3	27.23	191	128	5	98	278	142	331	1.1e-10	62.77
Cotton_A_03199	AT1G79990.1	27.23	191	128	5	98	278	357	546	1.1e-10	62.77
Cotton_A_03199	AT3G15980.4	25.63	199	137	5	98	286	142	339	4.3e-10	60.85
Cotton_A_03199	AT3G15980.3	25.63	199	137	5	98	286	142	339	4.3e-10	60.85
Cotton_A_03199	AT3G15980.2	25.63	199	137	5	98	286	142	339	4.3e-10	60.85
Cotton_A_03199	AT3G15980.1	25.63	199	137	5	98	286	142	339	4.3e-10	60.85
Cotton_A_03199	AT1G52360.2	25.63	199	137	5	98	286	186	383	7.4e-10	60.08
Cotton_A_03199	AT1G52360.1	25.63	199	137	5	98	286	142	339	7.4e-10	60.08
Cotton_A_03231	AT1G43620.3	54.76	546	234	3	143	684	50	586	4e-176	612.8
Cotton_A_03231	AT1G43620.2	54.76	546	234	3	143	684	50	586	4e-176	612.8
Cotton_A_03231	AT1G43620.1	54.76	546	234	3	143	684	50	586	4e-176	612.8
Cotton_A_03256	AT5G39740.2	78.19	298	65	0	1	298	3	300	6e-138	484.6
Cotton_A_03256	AT5G39740.1	78.19	298	65	0	1	298	3	300	6e-138	484.6
Cotton_A_03256	AT3G25520.1	77.18	298	68	0	1	298	3	300	3e-136	478.8
Cotton_A_03256	AT3G25520.2	73.4	188	50	0	111	298	2	189	1.9e-80	293.5
Cotton_A_03289	AT5G15640.1	81.21	282	51	2	6	285	7	288	1e-129	456.8
Cotton_A_03289	AT5G42130.1	27.76	263	156	9	31	284	124	361	7.9e-19	88.97
Cotton_A_03289	AT4G39460.2	26.24	263	156	7	27	288	58	283	4.3e-17	83.19
Cotton_A_03289	AT4G39460.1	26.24	263	156	7	27	288	58	283	4.3e-17	83.19
Cotton_A_03289	AT2G47490.1	30.69	189	118	5	30	215	122	300	5.3e-15	76.26
Cotton_A_03289	AT5G46800.1	27.23	191	120	6	27	204	108	292	1.3e-13	71.63
Cotton_A_03289	AT4G01100.1	26.27	236	166	4	32	264	46	276	1.3e-13	71.63
Cotton_A_03289	AT1G25380.1	29.67	182	119	3	28	204	122	299	1.7e-13	71.25
Cotton_A_03289	AT4G32400.1	26.51	249	156	7	31	279	120	341	2.9e-13	70.48
Cotton_A_03289	AT2G47490.1	28.82	288	177	13	31	306	19	290	3.8e-13	70.09
Cotton_A_03289	AT1G25380.1	24.6	252	165	7	30	272	22	257	8.4e-13	68.94
Cotton_A_03289	AT5G01340.1	25.93	297	179	15	31	305	19	296	1.9e-12	67.78
Cotton_A_03289	AT4G01100.2	25.9	251	162	6	32	264	46	290	7.1e-12	65.85
Cotton_A_03289	AT5G01500.1	24.32	185	123	5	29	211	219	388	1.2e-11	65.08
Cotton_A_03289	AT5G56450.1	29.32	191	113	7	31	211	147	325	1.6e-11	64.7
Cotton_A_03289	AT5G46800.1	28.15	238	137	9	42	262	23	243	2.1e-11	64.31
Cotton_A_03289	AT1G25380.1	34.27	143	78	5	126	264	19	149	2.1e-11	64.31
Cotton_A_03289	AT5G42130.1	25.42	177	117	4	41	211	226	393	3.5e-11	63.54
Cotton_A_03289	AT4G32400.1	24.59	183	129	3	31	211	210	385	3.5e-11	63.54
Cotton_A_03289	AT1G14560.1	23.67	283	176	6	25	285	25	289	3.5e-11	63.54
Cotton_A_03289	AT4G03115.1	23.53	238	149	6	29	262	43	251	4.6e-11	63.16
Cotton_A_03289	AT2G47490.1	28.35	194	117	7	125	308	14	195	1.3e-10	61.62
Cotton_A_03289	AT4G01100.1	23.53	221	149	6	2	204	119	337	1.3e-10	61.62
Cotton_A_03289	AT4G39460.2	26.78	183	120	5	31	211	141	311	1.8e-10	61.23
Cotton_A_03289	AT4G39460.1	26.78	183	120	5	31	211	141	311	1.8e-10	61.23
Cotton_A_03289	AT3G08580.2	30.43	161	91	7	41	191	203	352	1.8e-10	61.23
Cotton_A_03289	AT3G08580.1	30.43	161	91	7	41	191	203	352	1.8e-10	61.23
Cotton_A_03289	AT3G54110.1	23.91	230	153	5	39	260	27	242	3.9e-10	60.08
Cotton_A_03289	AT4G01100.2	23.71	194	129	5	29	204	159	351	6.7e-10	59.31
Cotton_A_03301	AT4G36690.3	36.65	161	85	6	208	354	12	169	6.4e-16	79.72
Cotton_A_03301	AT4G36690.2	36.65	161	85	6	208	354	12	169	6.4e-16	79.72
Cotton_A_03301	AT4G36690.1	36.65	161	85	6	208	354	12	169	6.4e-16	79.72
Cotton_A_03301	AT4G36690.4	36.29	124	75	3	234	354	25	147	2e-14	74.71
Cotton_A_03301	AT4G36690.4	39.73	146	61	7	208	333	12	150	2.7e-14	74.33
Cotton_A_03301	AT3G50670.1	29.55	176	103	6	224	394	246	405	3e-13	70.86
Cotton_A_03301	AT4G36690.3	28.95	152	105	2	234	383	25	175	3.3e-12	67.4
Cotton_A_03301	AT4G36690.2	28.95	152	105	2	234	383	25	175	3.3e-12	67.4
Cotton_A_03301	AT4G36690.1	28.95	152	105	2	234	383	25	175	3.3e-12	67.4
Cotton_A_03301	AT3G50670.1	30.11	176	99	7	156	316	224	390	4.7e-11	63.54
Cotton_A_03301	AT3G63095.1	25.35	142	97	2	204	345	48	180	6.2e-11	63.16
Cotton_A_03301	AT3G63095.1	31.19	109	67	3	214	318	83	187	1.4e-10	62
Cotton_A_03301	AT4G36690.3	38.73	142	58	6	206	333	46	172	5.2e-10	60.08
Cotton_A_03301	AT4G36690.2	38.73	142	58	6	206	333	46	172	5.2e-10	60.08
Cotton_A_03301	AT4G36690.1	38.73	142	58	6	206	333	46	172	5.2e-10	60.08
Cotton_A_03346	AT3G52570.1	38.25	285	153	9	117	387	55	330	1.4e-49	191.4
Cotton_A_03393	AT3G61140.1	73.25	471	94	5	1	470	1	440	0	664.8
Cotton_A_03393	AT4G24820.2	19.58	332	244	4	113	443	63	372	8.8e-12	66.24
Cotton_A_03393	AT4G24820.1	19.58	332	244	4	113	443	63	372	8.8e-12	66.24
Cotton_A_03410	AT1G27090.1	55.58	412	145	9	1	400	35	420	1e-114	407.5
Cotton_A_03477	AT2G38280.2	79.15	849	149	10	1	833	1	837	0	1330.1
Cotton_A_03477	AT2G38280.1	79.15	849	149	10	1	833	1	837	0	1330.1
Cotton_A_03478	AT3G08950.1	58.8	301	115	2	84	375	1	301	1.2e-94	341.3
Cotton_A_03478	AT4G39740.1	37.88	198	112	3	181	375	54	243	2.1e-33	137.9
Cotton_A_03527	AT3G33530.1	68.01	1360	383	11	7	1333	5	1345	0	1826.6
Cotton_A_03527	AT3G33530.2	67.37	1373	383	12	7	1333	5	1358	0	1817.4
Cotton_A_03527	AT3G33530.3	66.05	1399	376	12	7	1333	5	1376	0	1809.3
Cotton_A_03527	AT2G26610.1	61.94	1327	412	16	13	1330	4	1246	0	1593.6
Cotton_A_03574	AT5G51480.1	71.63	578	152	4	10	576	15	591	0	875.5
Cotton_A_03574	AT3G13390.1	45.71	560	281	9	3	551	7	554	5e-142	499.2
Cotton_A_03574	AT3G13390.1	45.71	560	281	9	3	551	7	554	5e-142	499.2
Cotton_A_03574	AT1G55570.1	45.59	544	274	8	18	551	24	555	1e-141	497.7
Cotton_A_03574	AT3G13400.1	46	550	274	11	4	542	6	543	4e-139	489.6
Cotton_A_03574	AT1G55560.1	45.82	550	275	10	4	542	5	542	2e-138	487.6
Cotton_A_03574	AT4G28090.1	48.78	531	241	12	19	537	24	535	2e-136	480.7
Cotton_A_03574	AT1G75790.1	44.48	553	277	8	3	540	8	545	5e-134	472.6
Cotton_A_03613	AT1G80740.1	52.03	788	350	14	116	892	12	782	0	795.4
Cotton_A_03635	AT5G51040.1	62.43	189	59	2	1	178	1	188	2.5e-64	238.8
Cotton_A_03635	AT5G51040.3	59.6	198	59	3	1	178	1	197	5.3e-62	231.1
Cotton_A_03635	AT5G51040.2	60.32	189	59	3	1	178	1	184	2.9e-60	225.3
Cotton_A_03665	AT5G48930.1	34.74	403	244	5	49	438	37	433	2.1e-68	254.2
Cotton_A_03665	AT5G39050.1	21.57	357	246	8	65	391	67	419	1.7e-14	75.1
Cotton_A_03666	AT3G28770.1	22.68	538	358	13	9	515	789	1299	2.7e-25	111.3
Cotton_A_03666	AT2G22795.1	22.55	572	338	16	3	502	152	690	7.2e-23	103.2
Cotton_A_03666	AT3G28770.1	23.5	549	346	18	8	514	943	1459	3.6e-22	100.9
Cotton_A_03666	AT3G28770.1	21.42	551	369	15	10	514	990	1522	2.6e-20	94.74
Cotton_A_03666	AT3G28770.1	24.44	446	260	16	7	435	920	1305	7.5e-20	93.2
Cotton_A_03666	AT3G28770.1	22.32	542	349	17	6	511	1058	1563	2.2e-19	91.66
Cotton_A_03666	AT2G22795.1	21.58	505	321	15	3	442	218	712	1.1e-18	89.35
Cotton_A_03666	AT3G28770.1	21.56	538	366	15	4	513	434	943	4.1e-18	87.43
Cotton_A_03666	AT4G31880.2	24.84	463	288	16	1	427	433	871	1.3e-16	82.42
Cotton_A_03666	AT4G31880.1	24.84	463	288	16	1	427	434	872	1.3e-16	82.42
Cotton_A_03666	AT3G28770.1	18.76	517	370	11	4	502	1331	1815	1.9e-15	78.57
Cotton_A_03666	AT2G22795.1	22.13	366	197	8	7	364	445	730	4.2e-15	77.41
Cotton_A_03666	AT3G28770.1	20.16	511	327	17	3	502	1165	1605	1.2e-14	75.87
Cotton_A_03666	AT2G22795.1	22.35	349	206	11	7	330	426	734	1.6e-14	75.48
Cotton_A_03666	AT3G28770.1	20.57	564	361	16	1	499	446	987	6.1e-14	73.56
Cotton_A_03666	AT3G28770.1	21.22	443	298	10	15	433	388	803	8e-14	73.17
Cotton_A_03666	AT2G22795.1	21.84	554	352	19	18	502	98	639	2.3e-13	71.63
Cotton_A_03666	AT4G31880.2	22.82	447	262	13	27	433	440	843	7.5e-12	66.63
Cotton_A_03666	AT4G31880.1	22.82	447	262	13	27	433	441	844	7.5e-12	66.63
Cotton_A_03666	AT1G76810.1	20.68	527	357	15	7	497	123	624	7.5e-12	66.63
Cotton_A_03666	AT2G43900.1	28.04	189	124	4	243	429	1095	1273	9.8e-12	66.24
Cotton_A_03666	AT2G22795.1	21.82	362	241	12	161	511	43	373	3.7e-11	64.31
Cotton_A_03666	AT2G22795.1	20.38	525	338	19	18	515	59	530	4.9e-11	63.93
Cotton_A_03666	AT5G24880.1	33.66	101	65	1	7	105	311	411	4.9e-11	63.93
Cotton_A_03666	AT4G32610.1	24.91	269	145	9	230	446	5	268	1.4e-10	62.39
Cotton_A_03666	AT5G24880.1	22.22	378	260	10	76	451	95	440	2.4e-10	61.62
Cotton_A_03706	AT3G50050.1	26.13	375	234	13	104	464	91	436	2.6e-24	107.8
Cotton_A_03706	AT5G36260.1	24.87	390	245	15	97	464	70	433	5.8e-24	106.7
Cotton_A_03706	AT1G65240.1	25.72	381	237	15	104	464	72	426	1.3e-23	105.5
Cotton_A_03725	AT5G59810.1	61.67	767	286	5	1	766	16	775	0	956.8
Cotton_A_03725	AT3G14067.1	42.32	794	402	21	3	766	1	768	6e-163	569.3
Cotton_A_03725	AT5G03620.1	40.58	764	394	18	25	765	32	758	7e-145	509.2
Cotton_A_03725	AT5G59120.1	40.13	775	397	22	4	765	7	727	1e-139	491.5
Cotton_A_03732	AT4G12650.1	86.35	652	89	0	1	652	1	652	0	1166.8
Cotton_A_03732	AT5G35160.2	67.68	656	196	9	6	652	10	658	0	905.6
Cotton_A_03732	AT5G35160.1	64.33	656	190	10	6	652	10	630	0	844
Cotton_A_03732	AT2G24170.1	43.69	666	319	13	7	652	8	637	2e-155	543.9
Cotton_A_03732	AT5G10840.1	42.99	663	331	11	5	652	18	648	4e-155	543.1
Cotton_A_03732	AT5G25100.1	42.36	661	332	12	9	652	16	644	1e-152	534.6
Cotton_A_03732	AT5G25100.2	41.92	668	332	13	9	652	16	651	5e-151	529.3
Cotton_A_03732	AT3G13772.1	43.31	658	327	12	9	652	16	641	2e-150	527.3
Cotton_A_03732	AT1G55130.1	42.34	659	332	11	9	652	12	637	1e-146	514.6
Cotton_A_03732	AT1G10950.1	30.39	635	357	18	29	652	29	589	1.8e-74	275
Cotton_A_03732	AT1G14670.1	26.9	632	386	12	29	652	29	592	4e-74	273.9
Cotton_A_03732	AT5G37310.1	27.55	657	389	15	9	652	11	593	2.6e-73	271.2
Cotton_A_03732	AT2G01970.1	26.1	636	386	13	29	652	29	592	4.2e-71	263.8
Cotton_A_03754	AT4G20140.1	32.57	175	112	2	93	261	733	907	4.1e-19	89.74
Cotton_A_03754	AT3G59510.1	32.82	195	122	4	9	196	19	211	1.6e-18	87.81
Cotton_A_03754	AT1G50610.1	27.24	279	150	8	12	249	26	292	3.6e-15	76.64
Cotton_A_03754	AT4G20140.1	30.16	189	116	5	13	193	4	184	2.3e-14	73.94
Cotton_A_03754	AT5G61240.1	30.89	191	125	5	5	193	1	186	4e-14	73.17
Cotton_A_03754	AT1G72460.1	26.48	321	185	10	14	290	3	316	8.8e-14	72.02
Cotton_A_03754	AT4G20140.1	34.26	108	70	1	86	193	343	449	5.7e-13	69.32
Cotton_A_03754	AT4G20140.1	35.59	118	72	2	93	207	446	562	7.5e-13	68.94
Cotton_A_03754	AT4G20140.1	33.63	113	74	1	81	193	145	256	1.3e-12	68.17
Cotton_A_03754	AT3G13065.1	28.57	168	110	4	43	206	34	195	1.3e-12	68.17
Cotton_A_03754	AT5G61240.2	29.2	226	118	5	5	192	1	222	1.7e-12	67.78
Cotton_A_03754	AT4G20140.1	29.34	167	93	4	51	193	595	760	2.2e-12	67.4
Cotton_A_03754	AT4G20140.1	35.09	114	73	1	80	193	192	304	3.7e-12	66.63
Cotton_A_03754	AT5G24100.1	29.13	206	135	7	7	207	2	201	8.3e-12	65.47
Cotton_A_03754	AT3G19230.1	38.1	105	63	2	68	172	388	490	1.1e-11	65.08
Cotton_A_03754	AT3G23750.1	32.9	155	87	4	128	268	361	512	2.4e-11	63.93
Cotton_A_03754	AT4G20140.1	34.38	128	74	4	91	212	275	398	4.1e-11	63.16
Cotton_A_03754	AT4G20140.1	33.01	103	68	1	91	193	420	521	5.4e-11	62.77
Cotton_A_03754	AT1G29750.2	30.2	202	95	7	31	195	44	236	5.4e-11	62.77
Cotton_A_03754	AT5G20690.1	24.76	210	142	4	84	279	101	308	9.1e-11	62
Cotton_A_03754	AT1G29750.1	28.26	230	119	7	3	195	1	221	9.1e-11	62
Cotton_A_03754	AT3G42880.1	28.57	203	132	6	84	280	96	291	2e-10	60.85
Cotton_A_03754	AT4G20140.1	31.82	110	73	1	84	193	533	640	2.7e-10	60.46
Cotton_A_03754	AT4G20140.1	32.71	107	71	1	87	193	223	328	4.5e-10	59.69
Cotton_A_03754	AT3G05990.1	29.2	137	90	3	33	169	364	493	5.9e-10	59.31
Cotton_A_03788	AT3G17970.1	34.23	111	71	1	3	111	461	571	3.4e-10	60.08
Cotton_A_03857	AT3G19930.1	61.98	505	189	3	9	513	10	511	0	646.7
Cotton_A_03857	AT1G50310.1	62.9	504	184	3	8	510	10	511	0	642.9
Cotton_A_03857	AT4G02050.1	54.56	504	219	5	3	501	2	500	4e-161	562.4
Cotton_A_03857	AT3G05960.1	53.5	486	220	4	15	499	13	493	2e-154	540.4
Cotton_A_03857	AT1G07340.1	49	502	248	6	3	501	2	498	1e-136	481.1
Cotton_A_03857	AT2G16130.1	29.64	496	306	9	17	492	20	492	7e-58	219.5
Cotton_A_03857	AT1G75220.1	28.63	475	303	8	20	490	45	487	7.5e-52	199.5
Cotton_A_03857	AT5G16150.3	28.69	467	284	11	29	485	111	538	2.5e-47	184.5
Cotton_A_03857	AT5G16150.2	28.69	467	284	11	29	485	111	538	2.5e-47	184.5
Cotton_A_03857	AT5G16150.1	28.69	467	284	11	29	485	111	538	2.5e-47	184.5
Cotton_A_03857	AT4G16480.1	31.65	357	215	5	20	366	24	361	4e-45	177.2
Cotton_A_03857	AT5G27360.1	27.7	473	297	11	19	485	31	464	6.6e-40	159.8
Cotton_A_03857	AT2G48020.2	26.47	408	283	5	83	488	68	460	9.5e-39	156
Cotton_A_03857	AT2G48020.1	26.47	408	283	5	83	488	68	460	9.5e-39	156
Cotton_A_03857	AT3G05150.1	25.96	493	301	12	9	485	21	465	2e-33	138.3
Cotton_A_03857	AT3G51490.2	26.53	245	160	4	23	266	4	229	8.1e-22	99.75
Cotton_A_03857	AT3G51490.1	26.53	245	160	4	23	266	4	229	8.1e-22	99.75
Cotton_A_03857	AT3G51490.2	25.11	227	151	5	272	487	500	718	8.1e-14	73.17
Cotton_A_03857	AT4G16480.1	31.78	107	72	1	383	488	453	559	3.8e-11	64.31
Cotton_A_03857	AT3G51490.1	23.79	227	146	6	272	487	500	710	1.1e-10	62.77
Cotton_A_03880	AT2G22795.1	20.62	451	307	9	33	475	153	560	1.4e-10	62.77
Cotton_A_03882	AT2G20760.1	56.85	336	112	10	19	330	11	337	2.5e-92	333.2
Cotton_A_03885	AT5G43830.1	48.61	251	124	4	1	249	1	248	3.6e-66	245.7
Cotton_A_03885	AT3G22850.1	45.02	251	130	4	1	249	1	245	4.8e-58	218.8
Cotton_A_03895	AT5G39710.1	20.77	443	288	9	53	476	335	733	4.3e-17	83.96
Cotton_A_03895	AT5G39710.1	21.47	382	284	5	113	491	184	552	1.4e-15	78.95
Cotton_A_03895	AT3G54980.1	21.16	482	320	11	52	491	363	826	3.1e-15	77.8
Cotton_A_03895	AT5G50280.1	20.29	350	257	7	70	407	280	619	1.4e-12	68.94
Cotton_A_03895	AT5G50280.1	21.9	379	276	9	98	466	201	569	1.8e-10	62
Cotton_A_03895	AT1G74580.1	20.12	338	259	5	132	466	76	405	3e-10	61.23
Cotton_A_03958	AT3G11210.1	38.79	214	118	4	2	212	6	209	4.6e-39	155.6
Cotton_A_04040	AT1G14320.1	84.35	115	18	0	1	115	102	216	1.1e-54	205.7
Cotton_A_04040	AT1G66580.1	79.83	119	24	0	1	119	102	220	6.5e-52	196.4
Cotton_A_04040	AT1G14320.2	81.93	83	15	0	33	115	77	159	1.2e-37	149.1
Cotton_A_04079	AT1G35720.1	43.67	316	174	2	26	340	1	313	6.2e-70	258.8
Cotton_A_04079	AT1G35720.1	43.67	316	174	2	26	340	1	313	6.2e-70	258.8
Cotton_A_04079	AT5G65020.1	45.25	316	169	2	26	340	1	313	1.8e-69	257.3
Cotton_A_04079	AT5G65020.2	44.33	291	158	2	51	340	11	298	1.4e-61	231.1
Cotton_A_04079	AT1G68090.1	31.97	319	213	2	26	343	1	316	3.1e-45	176.8
Cotton_A_04080	AT1G35720.1	37.08	267	144	6	1	259	24	274	6.4e-41	162.2
Cotton_A_04080	AT1G35720.1	37.08	267	144	6	1	259	24	274	6.4e-41	162.2
Cotton_A_04080	AT5G65020.1	33.77	308	172	7	1	291	24	316	9.6e-37	148.3
Cotton_A_04080	AT5G65020.2	33.22	307	173	7	2	291	10	301	1.1e-35	144.8
Cotton_A_04080	AT1G68090.1	25.28	265	178	4	1	259	24	274	1.1e-21	98.21
Cotton_A_04134	AT2G32080.2	82.55	298	44	3	1	293	1	295	4e-137	481.9
Cotton_A_04134	AT2G32080.1	82.21	298	46	3	1	293	1	296	5e-136	478
Cotton_A_04181	AT1G07020.1	48.41	157	63	6	14	167	2	143	8.1e-31	127.5
Cotton_A_04213	AT3G53230.1	83.33	42	7	0	39	80	583	624	8.5e-14	69.32
Cotton_A_04213	AT5G03340.1	80.95	42	8	0	39	80	582	623	2.5e-13	67.78
Cotton_A_04213	AT3G09840.1	76.74	43	9	1	39	80	582	624	6.7e-11	59.69
Cotton_A_04213	AT3G09840.1	76.74	43	9	1	39	80	582	624	6.7e-11	59.69
Cotton_A_04213	AT3G09840.1	76.74	43	9	1	39	80	582	624	6.7e-11	59.69
Cotton_A_04240	AT2G01320.4	24.84	616	425	13	56	650	10	608	1.4e-38	156
Cotton_A_04240	AT2G01320.3	24.84	616	425	13	56	650	10	608	1.4e-38	156
Cotton_A_04240	AT2G01320.2	24.84	616	425	13	56	650	10	608	1.4e-38	156
Cotton_A_04240	AT2G01320.1	24.84	616	425	13	56	650	10	608	1.4e-38	156
Cotton_A_04240	AT5G60740.1	32.71	266	165	7	99	357	492	750	7.8e-34	140.2
Cotton_A_04240	AT2G29940.1	24.54	538	358	16	124	641	852	1361	1.1e-32	136.3
Cotton_A_04240	AT2G29940.1	22.82	574	389	15	119	650	169	730	1.5e-29	125.9
Cotton_A_04264	AT1G07990.1	65.69	851	240	14	1	848	1	802	0	1061.6
Cotton_A_04264	AT2G28360.1	63.59	857	234	14	1	848	1	788	0	1017.3
Cotton_A_04264	AT3G45190.1	62.73	856	244	12	1	848	1	789	0	1004.6
Cotton_A_04264	AT1G30470.1	52.66	809	311	13	1	801	1	745	0	770
Cotton_A_04264	AT1G30470.2	52.68	803	310	13	5	801	1	739	0	764.2
Cotton_A_04264	AT1G30470.3	49.44	805	292	14	5	801	1	698	0	688.7
Cotton_A_04289	AT5G01010.1	74.36	429	110	0	1	429	1	429	0	647.9
Cotton_A_04289	AT5G01010.3	73.99	419	109	0	1	419	1	419	0	627.9
Cotton_A_04289	AT5G01010.2	67.87	470	110	1	1	429	1	470	0	627.9
Cotton_A_04289	AT5G01010.4	66.38	470	110	2	1	429	1	463	2e-174	606.3
Cotton_A_04295	AT1G30050.1	49.31	436	132	12	1	395	1	388	1.1e-89	325.1
Cotton_A_04295	AT2G30530.1	49.12	342	142	11	28	353	44	369	5.6e-70	259.6
Cotton_A_04299	AT5G39710.1	27.77	461	324	3	134	586	281	740	1.8e-49	192.2
Cotton_A_04299	AT1G74580.1	23.31	592	438	7	101	686	13	594	2e-48	188.7
Cotton_A_04299	AT5G39710.1	23.42	568	404	8	165	711	136	693	7.5e-48	186.8
Cotton_A_04299	AT5G39710.1	22.87	551	395	6	95	625	204	744	6.6e-44	173.7
Cotton_A_04299	AT3G54980.1	25.26	475	342	6	150	621	360	824	7.3e-43	170.2
Cotton_A_04299	AT1G74580.1	23.05	538	401	5	133	668	221	747	1.2e-42	169.5
Cotton_A_04299	AT5G39710.1	22.18	586	428	8	144	727	186	745	1e-41	166.4
Cotton_A_04299	AT3G54980.1	21.94	661	471	12	94	722	72	719	4e-41	164.5
Cotton_A_04299	AT5G39710.1	22.98	483	329	5	232	712	133	574	1.2e-37	152.9
Cotton_A_04299	AT3G54980.1	22.33	618	423	10	136	708	237	842	5e-36	147.5
Cotton_A_04299	AT4G26680.2	24.65	507	351	8	54	556	39	518	6.2e-34	140.6
Cotton_A_04299	AT4G26680.1	24.65	507	351	8	54	556	39	518	6.2e-34	140.6
Cotton_A_04299	AT4G01400.3	25.41	366	236	2	111	440	67	431	6.2e-34	140.6
Cotton_A_04299	AT3G54980.1	23.96	455	329	7	109	559	391	832	2.3e-33	138.7
Cotton_A_04299	AT1G74580.1	22.25	373	281	2	127	499	355	718	3.1e-33	138.3
Cotton_A_04299	AT5G50280.1	23.77	408	294	7	92	492	269	666	7.8e-29	123.6
Cotton_A_04299	AT5G50280.1	19.92	477	337	7	112	586	222	655	4.1e-22	101.3
Cotton_A_04299	AT4G01400.1	26.67	285	190	3	111	380	67	347	1.2e-21	99.75
Cotton_A_04299	AT3G54980.1	26.29	251	184	1	134	384	590	839	3.5e-21	98.21
Cotton_A_04299	AT5G50280.1	28.3	265	184	3	99	358	417	680	5.1e-20	94.36
Cotton_A_04299	AT4G01400.3	22	300	225	2	330	628	111	402	1.9e-19	92.43
Cotton_A_04299	AT3G04750.1	21.1	507	344	15	95	584	99	566	1.4e-17	86.27
Cotton_A_04299	AT2G27610.1	19.88	513	328	11	134	582	165	658	8.9e-17	83.57
Cotton_A_04299	AT4G01400.1	24.58	240	167	4	391	628	101	328	2.6e-16	82.03
Cotton_A_04299	AT1G74580.1	18.73	395	308	4	323	712	24	410	1.1e-14	76.64
Cotton_A_04299	AT3G54980.1	21.82	220	171	1	95	314	622	840	1.9e-14	75.87
Cotton_A_04299	AT4G01400.3	21.47	326	243	4	391	711	101	418	1.9e-14	75.87
Cotton_A_04299	AT4G18750.1	25.16	310	208	8	147	447	408	702	2.1e-13	72.4
Cotton_A_04299	AT4G01400.1	21.1	346	246	8	306	644	122	447	4.6e-13	71.25
Cotton_A_04299	AT2G27610.1	22.32	354	193	9	156	438	421	763	6e-13	70.86
Cotton_A_04299	AT4G18750.1	19.89	548	382	16	168	696	165	674	6e-13	70.86
Cotton_A_04299	AT4G18750.1	19.54	476	325	10	143	584	245	696	6.6e-12	67.4
Cotton_A_04299	AT4G13650.1	18.32	573	415	12	156	696	316	867	6.6e-12	67.4
Cotton_A_04299	AT5G50280.1	20.32	374	248	8	306	673	276	605	3.3e-11	65.08
Cotton_A_04299	AT5G06540.1	21.2	316	223	8	140	448	195	491	4.3e-11	64.7
Cotton_A_04299	AT4G13650.1	19.75	314	242	5	169	481	663	967	5.6e-11	64.31
Cotton_A_04299	AT2G27610.1	18.65	488	330	14	162	645	57	481	1.2e-10	63.16
Cotton_A_04299	AT4G13650.1	19.05	336	252	5	165	500	457	772	2.8e-10	62
Cotton_A_04299	AT4G13650.1	19.7	462	310	9	162	587	252	688	2.8e-10	62
Cotton_A_04373	AT5G39740.2	78.26	299	65	0	1	299	1	299	3e-140	492.3
Cotton_A_04373	AT5G39740.1	78.26	299	65	0	1	299	1	299	3e-140	492.3
Cotton_A_04373	AT3G25520.1	78.93	299	63	0	1	299	1	299	3e-140	492.3
Cotton_A_04373	AT3G25520.2	77.66	188	42	0	112	299	1	188	2.6e-85	309.7
Cotton_A_04418	AT2G23350.1	27.31	216	126	4	12	196	215	430	2.9e-15	78.95
Cotton_A_04418	AT4G34110.1	27.04	196	112	4	12	176	205	400	1.9e-14	76.26
Cotton_A_04418	AT2G36660.1	23.22	379	203	12	23	344	113	460	2.5e-14	75.87
Cotton_A_04418	AT1G22760.1	23.42	316	192	7	23	312	137	428	9.5e-14	73.94
Cotton_A_04418	AT1G22760.1	27.49	251	147	7	13	228	219	469	1.6e-13	73.17
Cotton_A_04418	AT4G34110.1	25.44	287	151	9	21	283	35	282	2.8e-13	72.4
Cotton_A_04418	AT1G71770.2	29.08	196	107	5	13	176	229	424	1.8e-12	69.71
Cotton_A_04418	AT1G71770.1	29.08	196	107	5	13	176	229	424	1.8e-12	69.71
Cotton_A_04418	AT1G49760.2	28.99	169	89	4	22	159	224	392	4e-12	68.55
Cotton_A_04418	AT1G49760.1	28.99	169	89	4	22	159	224	392	4e-12	68.55
Cotton_A_04418	AT2G23350.1	25.26	285	150	8	23	283	47	292	1.2e-11	67.01
Cotton_A_04418	AT1G71770.2	25.09	279	155	7	20	278	57	301	1.7e-10	63.16
Cotton_A_04418	AT1G71770.1	25.09	279	155	7	20	278	57	301	1.7e-10	63.16
Cotton_A_04418	AT4G03110.2	29.76	205	119	7	6	188	5	206	2.2e-10	62.77
Cotton_A_04418	AT4G03110.1	29.76	205	119	7	6	188	5	206	2.2e-10	62.77
Cotton_A_04443	AT4G10790.1	71.88	480	114	5	1	459	1	480	0	666
Cotton_A_04443	AT4G23040.1	37.43	187	98	5	274	458	355	524	3.4e-21	97.44
Cotton_A_04443	AT4G11740.1	31.67	180	111	3	281	458	394	563	3.6e-18	87.43
Cotton_A_04557	AT1G35470.2	66.6	476	146	7	1	472	1	467	2e-180	626.7
Cotton_A_04557	AT1G35470.1	66.39	476	145	8	1	472	1	465	5e-178	618.6
Cotton_A_04557	AT1G61150.6	28	200	127	3	229	428	5	187	1.1e-14	75.87
Cotton_A_04557	AT1G61150.4	28	200	127	3	229	428	5	187	1.1e-14	75.87
Cotton_A_04557	AT1G61150.2	28	200	127	3	229	428	5	187	1.1e-14	75.87
Cotton_A_04557	AT1G61150.1	28	200	127	3	229	428	22	204	1.1e-14	75.87
Cotton_A_04557	AT1G61150.5	28.21	195	123	3	234	428	4	181	1.9e-14	75.1
Cotton_A_04557	AT1G61150.7	34.59	133	83	2	296	428	26	154	3.6e-13	70.86
Cotton_A_04557	AT1G61150.3	34.59	133	83	2	296	428	26	154	3.6e-13	70.86
Cotton_A_04561	AT4G35010.1	46.65	671	303	8	25	643	39	706	0	638.6
Cotton_A_04561	AT2G16730.1	46.8	671	302	8	25	643	42	709	0	637.9
Cotton_A_04561	AT2G16730.1	46.8	671	302	8	25	643	42	709	0	637.9
Cotton_A_04561	AT2G28470.2	45.43	722	309	9	10	651	9	725	6e-174	605.5
Cotton_A_04561	AT2G28470.1	45.43	722	309	9	10	651	15	731	6e-174	605.5
Cotton_A_04561	AT4G38590.1	43.87	652	309	10	57	655	1	648	4e-161	562.8
Cotton_A_04561	AT4G38590.2	42.03	709	348	13	6	655	8	712	1e-159	557.8
Cotton_A_04561	AT2G32810.2	43.1	754	321	14	3	656	14	759	2e-158	553.9
Cotton_A_04561	AT2G32810.1	43.1	754	321	14	3	656	14	759	2e-158	553.9
Cotton_A_04561	AT5G20710.1	41.29	712	337	12	14	647	15	723	3e-150	526.9
Cotton_A_04587	AT2G43020.1	32.32	461	268	15	215	656	29	464	5e-50	194.1
Cotton_A_04643	AT4G31840.1	39.19	148	75	7	30	165	29	173	4.1e-16	78.57
Cotton_A_04643	AT5G20230.1	31.97	122	79	2	30	148	27	147	3.1e-11	62.39
Cotton_A_04643	AT5G20230.1	31.97	122	79	2	30	148	27	147	3.1e-11	62.39
Cotton_A_04643	AT3G18590.1	31.85	135	76	6	30	157	29	154	1.2e-10	60.46
Cotton_A_04643	AT1G48940.1	32.23	121	70	7	31	143	29	145	5.8e-10	58.15
Cotton_A_04726	AT1G16270.2	29.45	343	195	12	33	366	164	468	1.8e-24	108.2
Cotton_A_04726	AT1G16270.1	29.45	343	195	12	33	366	164	468	1.8e-24	108.2
Cotton_A_04726	AT1G04700.1	30.36	247	143	8	15	247	100	331	1.2e-20	95.52
Cotton_A_04726	AT3G24715.1	44.44	108	51	3	29	133	171	272	2e-20	94.74
Cotton_A_04736	AT4G05320.6	99.21	381	3	0	1	381	1	381	0	734.9
Cotton_A_04736	AT4G05320.4	99.21	381	3	0	1	381	77	457	0	734.9
Cotton_A_04736	AT4G05320.3	99.21	381	3	0	1	381	1	381	0	734.9
Cotton_A_04736	AT4G05320.2	99.21	381	3	0	1	381	77	457	0	734.9
Cotton_A_04736	AT4G05320.1	99.21	381	3	0	1	381	1	381	0	734.9
Cotton_A_04736	AT4G05320.4	99.21	380	3	0	1	380	1	380	0	732.6
Cotton_A_04736	AT4G05320.2	99.21	380	3	0	1	380	1	380	0	732.6
Cotton_A_04736	AT4G02890.4	99.02	305	3	0	77	381	1	305	3e-169	589
Cotton_A_04736	AT4G02890.3	99.02	305	3	0	77	381	1	305	3e-169	589
Cotton_A_04736	AT4G05320.5	99.02	305	3	0	77	381	1	305	3e-169	589
Cotton_A_04736	AT4G02890.4	99.01	304	3	0	1	304	1	304	1e-168	586.6
Cotton_A_04736	AT4G02890.3	99.01	304	3	0	1	304	1	304	1e-168	586.6
Cotton_A_04736	AT4G05320.5	99.01	304	3	0	1	304	1	304	1e-168	586.6
Cotton_A_04736	AT3G09790.1	76.79	392	77	4	1	378	3	394	9e-158	550.8
Cotton_A_04736	AT3G09790.1	73.86	394	85	5	1	380	79	468	1e-149	523.9
Cotton_A_04736	AT3G09790.1	71.17	392	95	4	1	378	238	625	9e-142	497.7
Cotton_A_04736	AT3G09790.1	68.58	401	101	6	1	380	155	551	1e-137	484.2
Cotton_A_04736	AT3G09790.1	77.53	316	59	3	77	380	3	318	1e-127	451.1
Cotton_A_04736	AT4G02890.2	99.13	229	2	0	153	381	1	229	1e-125	444.1
Cotton_A_04736	AT4G02890.1	99.13	229	2	0	153	381	1	229	1e-125	444.1
Cotton_A_04736	AT4G02890.2	99.12	228	2	0	1	228	1	228	1e-124	441
Cotton_A_04736	AT4G02890.1	99.12	228	2	0	1	228	1	228	1e-124	441
Cotton_A_04736	AT4G02890.2	98.68	228	3	0	77	304	1	228	1e-124	440.7
Cotton_A_04736	AT4G02890.1	98.68	228	3	0	77	304	1	228	1e-124	440.7
Cotton_A_04736	AT3G52590.1	98.7	77	1	0	1	77	1	77	2.1e-37	151
Cotton_A_04736	AT2G36170.1	98.7	77	1	0	1	77	1	77	2.1e-37	151
Cotton_A_04736	AT3G52590.1	97.4	77	2	0	153	229	1	77	2.7e-37	150.6
Cotton_A_04736	AT3G52590.1	97.4	77	2	0	229	305	1	77	2.7e-37	150.6
Cotton_A_04736	AT3G52590.1	100	76	0	0	305	380	1	76	2.7e-37	150.6
Cotton_A_04736	AT2G36170.1	97.4	77	2	0	153	229	1	77	2.7e-37	150.6
Cotton_A_04736	AT2G36170.1	97.4	77	2	0	229	305	1	77	2.7e-37	150.6
Cotton_A_04736	AT2G36170.1	100	76	0	0	305	380	1	76	2.7e-37	150.6
Cotton_A_04736	AT3G62250.1	100	76	0	0	1	76	1	76	2.7e-37	150.6
Cotton_A_04736	AT3G62250.1	100	76	0	0	305	380	1	76	2.7e-37	150.6
Cotton_A_04736	AT2G47110.2	100	76	0	0	1	76	1	76	2.7e-37	150.6
Cotton_A_04736	AT2G47110.2	100	76	0	0	305	380	1	76	2.7e-37	150.6
Cotton_A_04736	AT2G47110.1	100	76	0	0	1	76	1	76	2.7e-37	150.6
Cotton_A_04736	AT2G47110.1	100	76	0	0	305	380	1	76	2.7e-37	150.6
Cotton_A_04736	AT3G62250.1	98.68	76	1	0	153	228	1	76	3.6e-37	150.2
Cotton_A_04736	AT3G62250.1	98.68	76	1	0	229	304	1	76	3.6e-37	150.2
Cotton_A_04736	AT2G47110.2	98.68	76	1	0	153	228	1	76	3.6e-37	150.2
Cotton_A_04736	AT2G47110.2	98.68	76	1	0	229	304	1	76	3.6e-37	150.2
Cotton_A_04736	AT2G47110.1	98.68	76	1	0	153	228	1	76	3.6e-37	150.2
Cotton_A_04736	AT2G47110.1	98.68	76	1	0	229	304	1	76	3.6e-37	150.2
Cotton_A_04736	AT3G52590.1	97.4	77	2	0	77	153	1	77	4.7e-37	149.8
Cotton_A_04736	AT2G36170.1	97.4	77	2	0	77	153	1	77	4.7e-37	149.8
Cotton_A_04736	AT3G62250.1	98.68	76	1	0	77	152	1	76	6.1e-37	149.4
Cotton_A_04736	AT2G47110.2	98.68	76	1	0	77	152	1	76	6.1e-37	149.4
Cotton_A_04736	AT2G47110.1	98.68	76	1	0	77	152	1	76	6.1e-37	149.4
Cotton_A_04736	AT5G42220.1	40.28	72	43	0	229	300	24	95	3.4e-11	63.93
Cotton_A_04736	AT5G42220.1	38.89	72	44	0	77	148	24	95	3.4e-11	63.93
Cotton_A_04736	AT5G42220.1	38.89	72	44	0	1	72	24	95	4.4e-11	63.54
Cotton_A_04736	AT5G42220.1	38.89	72	44	0	305	376	24	95	4.4e-11	63.54
Cotton_A_04736	AT5G42220.1	38.89	72	44	0	153	224	24	95	5.7e-11	63.16
Cotton_A_04841	AT1G02790.1	43.42	380	198	4	48	421	52	420	3e-88	320.1
Cotton_A_04841	AT1G02790.1	43.42	380	198	4	48	421	52	420	3e-88	320.1
Cotton_A_04841	AT5G48140.1	40.84	382	205	7	44	421	22	386	8.6e-80	292
Cotton_A_04841	AT3G07830.1	41.04	385	210	6	41	421	16	387	2.5e-79	290.4
Cotton_A_04841	AT3G07820.1	42.02	357	192	5	69	421	41	386	3.6e-78	286.6
Cotton_A_04841	AT3G14040.1	40	400	220	7	26	421	54	437	4.4e-76	279.6
Cotton_A_04841	AT3G14040.1	40	400	220	7	26	421	54	437	4.4e-76	279.6
Cotton_A_04841	AT3G07850.1	39.58	379	214	6	47	421	69	436	3.5e-73	270
Cotton_A_04841	AT3G07850.1	39.58	379	214	6	47	421	69	436	3.5e-73	270
Cotton_A_04841	AT3G07850.1	39.58	379	214	6	47	421	69	436	3.5e-73	270
Cotton_A_04841	AT2G23900.1	24.83	290	168	9	52	306	60	334	2.8e-14	74.33
Cotton_A_04841	AT4G33440.1	23.64	385	248	13	38	389	62	433	4.1e-13	70.48
Cotton_A_04841	AT3G62110.1	24.57	346	216	13	49	361	44	377	6.5e-11	63.16
Cotton_A_04953	AT1G11840.6	81	279	53	0	10	288	43	321	1e-136	480.3
Cotton_A_04953	AT1G11840.4	81	279	53	0	10	288	4	282	1e-136	480.3
Cotton_A_04953	AT1G11840.3	81	279	53	0	10	288	4	282	1e-136	480.3
Cotton_A_04953	AT1G11840.2	81	279	53	0	10	288	4	282	1e-136	480.3
Cotton_A_04953	AT1G11840.1	81	279	53	0	10	288	4	282	1e-136	480.3
Cotton_A_04953	AT1G11840.6	81	279	53	0	10	288	43	321	1e-136	480.3
Cotton_A_04953	AT1G11840.4	81	279	53	0	10	288	4	282	1e-136	480.3
Cotton_A_04953	AT1G11840.3	81	279	53	0	10	288	4	282	1e-136	480.3
Cotton_A_04953	AT1G11840.2	81	279	53	0	10	288	4	282	1e-136	480.3
Cotton_A_04953	AT1G11840.1	81	279	53	0	10	288	4	282	1e-136	480.3
Cotton_A_04953	AT1G11840.6	81	279	53	0	10	288	43	321	1e-136	480.3
Cotton_A_04953	AT1G11840.4	81	279	53	0	10	288	4	282	1e-136	480.3
Cotton_A_04953	AT1G11840.3	81	279	53	0	10	288	4	282	1e-136	480.3
Cotton_A_04953	AT1G11840.2	81	279	53	0	10	288	4	282	1e-136	480.3
Cotton_A_04953	AT1G11840.1	81	279	53	0	10	288	4	282	1e-136	480.3
Cotton_A_04953	AT1G11840.5	81.94	216	39	0	10	225	4	219	7e-106	377.9
Cotton_A_04953	AT1G11840.5	81.94	216	39	0	10	225	4	219	7e-106	377.9
Cotton_A_04953	AT1G11840.5	81.94	216	39	0	10	225	4	219	7e-106	377.9
Cotton_A_04953	AT1G11840.5	48.78	123	59	2	157	279	21	139	7.5e-26	112.1
Cotton_A_04953	AT1G11840.5	48.78	123	59	2	157	279	21	139	7.5e-26	112.1
Cotton_A_04953	AT1G11840.5	48.78	123	59	2	157	279	21	139	7.5e-26	112.1
Cotton_A_04953	AT1G11840.5	44.87	78	43	0	30	107	154	231	3e-14	73.56
Cotton_A_04953	AT1G11840.5	44.87	78	43	0	30	107	154	231	3e-14	73.56
Cotton_A_04953	AT1G11840.5	44.87	78	43	0	30	107	154	231	3e-14	73.56
Cotton_A_04953	AT1G08110.4	31.76	148	74	5	28	150	82	227	3.6e-12	66.63
Cotton_A_04953	AT1G08110.3	31.76	148	74	5	28	150	32	177	3.6e-12	66.63
Cotton_A_04953	AT1G08110.2	31.76	148	74	5	28	150	32	177	3.6e-12	66.63
Cotton_A_04953	AT1G08110.1	31.76	148	74	5	28	150	32	177	3.6e-12	66.63
Cotton_A_04953	AT1G08110.4	30.82	159	75	7	156	289	80	228	5.2e-11	62.77
Cotton_A_04953	AT1G08110.3	30.82	159	75	7	156	289	30	178	5.2e-11	62.77
Cotton_A_04953	AT1G08110.2	30.82	159	75	7	156	289	30	178	5.2e-11	62.77
Cotton_A_04953	AT1G08110.1	30.82	159	75	7	156	289	30	178	5.2e-11	62.77
Cotton_A_04965	AT3G28770.1	19.53	1183	781	41	15	1143	310	1375	2.7e-15	79.34
Cotton_A_04965	AT2G22795.1	18.27	750	514	23	66	781	35	719	8.2e-12	67.78
Cotton_A_04965	AT3G28770.1	17.13	1115	777	26	58	1046	624	1717	9.1e-11	64.31
Cotton_A_05033	AT4G36690.3	38.1	147	81	4	189	325	20	166	2e-16	81.65
Cotton_A_05033	AT4G36690.2	38.1	147	81	4	189	325	20	166	2e-16	81.65
Cotton_A_05033	AT4G36690.1	38.1	147	81	4	189	325	20	166	2e-16	81.65
Cotton_A_05033	AT4G36690.4	36.72	128	77	3	198	325	21	144	5.8e-16	80.11
Cotton_A_05033	AT3G50670.1	27.05	244	160	6	117	353	181	413	5.8e-16	80.11
Cotton_A_05033	AT3G50670.1	33.8	142	79	3	218	355	261	391	2.9e-15	77.8
Cotton_A_05033	AT4G36690.3	30.64	173	91	5	213	364	18	182	3.2e-14	74.33
Cotton_A_05033	AT4G36690.2	30.64	173	91	5	213	364	18	182	3.2e-14	74.33
Cotton_A_05033	AT4G36690.1	30.64	173	91	5	213	364	18	182	3.2e-14	74.33
Cotton_A_05033	AT4G36690.4	30.92	152	96	3	213	364	18	160	4.2e-14	73.94
Cotton_A_05033	AT3G50670.1	27.33	172	107	4	201	368	238	395	3e-12	67.78
Cotton_A_05033	AT3G28770.1	20.76	236	166	5	184	400	971	1204	7.3e-11	63.16
Cotton_A_05033	AT1G44910.1	24.64	207	113	7	181	365	773	958	9.6e-11	62.77
Cotton_A_05091	AT3G25050.1	50.34	292	134	3	4	289	3	289	1.1e-88	320.9
Cotton_A_05091	AT1G32170.1	40.94	276	153	5	22	291	24	295	9.8e-58	218
Cotton_A_05204	AT1G02790.1	33.62	354	189	6	16	334	42	384	2.7e-58	220.3
Cotton_A_05204	AT1G02790.1	33.62	354	189	6	16	334	42	384	2.7e-58	220.3
Cotton_A_05204	AT3G14040.1	31.06	367	198	9	27	352	72	424	1.2e-45	178.3
Cotton_A_05204	AT3G14040.1	31.06	367	198	9	27	352	72	424	1.2e-45	178.3
Cotton_A_05204	AT3G07850.1	30.79	367	199	9	27	352	71	423	7.7e-45	175.6
Cotton_A_05204	AT3G07850.1	30.79	367	199	9	27	352	71	423	7.7e-45	175.6
Cotton_A_05204	AT3G07850.1	30.79	367	199	9	27	352	71	423	7.7e-45	175.6
Cotton_A_05204	AT3G07820.1	30.08	359	188	10	39	352	33	373	2.1e-42	167.5
Cotton_A_05204	AT3G07830.1	28.49	337	190	6	39	334	34	360	5.2e-41	162.9
Cotton_A_05204	AT5G48140.1	28.23	372	198	10	10	334	10	359	1.8e-38	154.5
Cotton_A_05204	AT2G23900.1	27.21	283	168	9	32	286	62	334	1.1e-17	85.5
Cotton_A_05204	AT4G33440.1	28.94	311	172	13	25	302	71	365	4.4e-16	80.11
Cotton_A_05204	AT3G62110.1	28.38	303	178	10	23	297	40	331	9.9e-16	78.95
Cotton_A_05237	AT5G48930.1	55.73	436	182	4	3	431	1	432	9e-138	484.6
Cotton_A_05237	AT5G39050.1	29.47	431	241	20	2	385	5	419	3.6e-25	110.5
Cotton_A_05273	AT1G48160.1	70.34	145	35	1	1	137	1	145	3.9e-55	207.6
Cotton_A_05305	AT4G18040.1	66.81	235	74	2	1	232	1	234	1.8e-93	336.3
Cotton_A_05305	AT5G35620.1	52.72	184	74	4	55	233	23	198	1.3e-51	197.2
Cotton_A_05305	AT5G35620.2	54.55	143	58	3	55	192	23	163	7.2e-42	164.9
Cotton_A_05305	AT5G18110.1	36.31	157	96	1	42	198	31	183	2.9e-27	116.3
Cotton_A_05317	AT1G80300.1	79.59	632	108	6	1	619	1	624	0	978
Cotton_A_05317	AT1G15500.1	76.95	629	124	5	1	619	1	618	0	944.5
Cotton_A_05390	AT3G16270.1	60.39	712	246	16	1	700	1	688	0	773.9
Cotton_A_05420	AT2G19730.3	75.52	143	35	0	1	143	1	143	2.2e-60	225.3
Cotton_A_05420	AT2G19730.2	75.52	143	35	0	1	143	1	143	2.2e-60	225.3
Cotton_A_05420	AT2G19730.1	75.52	143	35	0	1	143	1	143	2.2e-60	225.3
Cotton_A_05420	AT4G29410.2	73.43	143	38	0	1	143	1	143	9.1e-59	219.9
Cotton_A_05420	AT4G29410.1	73.43	143	38	0	1	143	1	143	9.1e-59	219.9
Cotton_A_05440	AT2G32810.2	36.31	314	163	10	92	397	49	333	2e-40	162.2
Cotton_A_05440	AT2G32810.1	36.31	314	163	10	92	397	49	333	2e-40	162.2
Cotton_A_05440	AT5G20710.1	31.52	330	185	10	91	410	38	336	4.4e-40	161
Cotton_A_05440	AT2G28470.2	33.74	326	179	9	91	408	36	332	3.1e-38	154.8
Cotton_A_05440	AT2G28470.1	33.74	326	179	9	91	408	42	338	3.1e-38	154.8
Cotton_A_05440	AT2G16730.1	34.54	304	173	9	97	397	60	340	9.5e-35	143.3
Cotton_A_05440	AT2G16730.1	34.54	304	173	9	97	397	60	340	9.5e-35	143.3
Cotton_A_05440	AT4G35010.1	32.47	348	201	12	91	430	51	372	1.2e-34	142.9
Cotton_A_05440	AT4G38590.2	32.48	311	166	9	112	410	70	348	4.6e-29	124.4
Cotton_A_05440	AT4G38590.1	32.48	311	166	9	112	410	2	280	4.6e-29	124.4
Cotton_A_05463	AT1G08370.1	60.85	378	113	10	1	359	1	362	3e-116	412.9
Cotton_A_05473	AT5G55280.1	56.84	329	140	1	94	422	53	379	2e-105	377.5
Cotton_A_05521	AT1G32170.1	41.76	273	144	5	31	292	25	293	3.5e-55	209.5
Cotton_A_05521	AT3G25050.1	37.21	258	142	5	46	293	43	290	3.8e-49	189.5
Cotton_A_05537	AT3G09630.1	83	406	69	0	1	406	1	406	0	695.3
Cotton_A_05537	AT3G09630.2	82.76	406	69	1	1	406	1	405	0	688.7
Cotton_A_05537	AT5G02870.1	82.51	406	71	0	1	406	2	407	0	686.8
Cotton_A_05537	AT5G02870.2	82.27	406	71	1	1	406	2	406	0	680.2
Cotton_A_05621	AT3G58480.1	69.52	269	79	1	72	337	98	366	1e-110	394.8
Cotton_A_05621	AT3G58480.1	55.81	43	19	0	377	419	500	542	8e-10	59.69
Cotton_A_05697	AT3G28770.1	19.49	313	226	5	826	1127	978	1275	4e-11	65.47
Cotton_A_05709	AT4G29830.1	77.95	322	65	2	5	321	1	321	1e-146	513.5
Cotton_A_05709	AT1G49040.1	25.35	284	188	6	38	319	871	1132	1.1e-15	78.57
Cotton_A_05709	AT1G79990.5	23.59	284	202	4	35	317	28	297	2e-14	74.33
Cotton_A_05709	AT1G79990.3	23.59	284	202	4	35	317	28	297	2e-14	74.33
Cotton_A_05709	AT1G79990.1	23.59	284	202	4	35	317	243	512	2e-14	74.33
Cotton_A_05709	AT1G48630.1	25.38	260	155	7	38	275	79	321	2.6e-14	73.94
Cotton_A_05709	AT1G48630.1	31.21	157	93	3	122	276	78	221	2.6e-14	73.94
Cotton_A_05709	AT3G18130.1	24.92	325	175	11	10	275	7	321	7.6e-14	72.4
Cotton_A_05709	AT3G18130.1	31.21	157	93	3	122	276	78	221	1.3e-13	71.63
Cotton_A_05709	AT1G18080.1	30.9	178	110	5	26	193	152	326	1.3e-13	71.63
Cotton_A_05709	AT1G18080.1	32.28	158	91	2	122	276	78	222	1.3e-13	71.63
Cotton_A_05709	AT3G15980.5	22.46	285	204	5	35	317	28	297	1.3e-13	71.63
Cotton_A_05709	AT3G15980.4	22.46	285	204	5	35	317	28	297	1.3e-13	71.63
Cotton_A_05709	AT3G15980.3	22.46	285	204	5	35	317	28	297	1.3e-13	71.63
Cotton_A_05709	AT3G15980.2	22.46	285	204	5	35	317	28	297	1.3e-13	71.63
Cotton_A_05709	AT3G15980.1	22.46	285	204	5	35	317	28	297	1.3e-13	71.63
Cotton_A_05709	AT1G18080.1	30.9	178	110	5	26	193	152	326	1.3e-13	71.63
Cotton_A_05709	AT1G18080.1	32.28	158	91	2	122	276	78	222	1.3e-13	71.63
Cotton_A_05709	AT1G48630.1	32.32	164	104	4	159	318	60	220	2.2e-13	70.86
Cotton_A_05709	AT1G48630.1	29.79	188	121	5	12	193	143	325	8.4e-13	68.94
Cotton_A_05709	AT1G18080.1	32.12	165	104	4	159	318	60	221	1.1e-12	68.55
Cotton_A_05709	AT1G18080.1	32.12	165	104	4	159	318	60	221	1.1e-12	68.55
Cotton_A_05709	AT3G18130.1	32.32	164	104	4	159	318	60	220	1.9e-12	67.78
Cotton_A_05709	AT1G52360.2	23.01	239	167	5	81	317	118	341	3.2e-12	67.01
Cotton_A_05709	AT1G52360.1	23.01	239	167	5	81	317	74	297	3.2e-12	67.01
Cotton_A_05709	AT3G18130.1	28.09	178	115	5	26	193	151	325	1.6e-11	64.7
Cotton_A_05709	AT1G18080.1	24.14	261	158	6	38	275	79	322	1.6e-11	64.7
Cotton_A_05709	AT1G18080.1	24.14	261	158	6	38	275	79	322	1.6e-11	64.7
Cotton_A_05709	AT2G21390.1	24.63	268	169	7	35	300	64	300	6e-11	62.77
Cotton_A_05709	AT1G62020.1	25	268	168	7	35	300	64	300	7.8e-11	62.39
Cotton_A_05709	AT1G15470.1	24.71	259	164	10	24	275	58	292	2.3e-10	60.85
Cotton_A_05709	AT5G13840.2	26.67	150	105	2	160	308	213	358	3e-10	60.46
Cotton_A_05709	AT5G13840.1	26.67	150	105	2	160	308	213	358	3e-10	60.46
Cotton_A_05709	AT1G36070.2	26.39	216	139	7	68	280	209	407	3.9e-10	60.08
Cotton_A_05709	AT1G36070.1	26.39	216	139	7	68	280	210	408	3.9e-10	60.08
Cotton_A_05754	AT2G22795.1	21.8	523	360	15	198	689	99	603	1.4e-11	66.24
Cotton_A_05765	AT4G27650.1	81.22	378	70	1	1	377	1	378	1e-176	613.2
Cotton_A_05816	AT2G45600.1	33.11	293	173	6	28	308	14	295	1.9e-39	157.5
Cotton_A_05816	AT2G45600.1	33.11	293	173	6	28	308	14	295	1.9e-39	157.5
Cotton_A_05816	AT2G45610.1	32.57	218	135	4	49	254	33	250	3.4e-33	136.7
Cotton_A_05816	AT5G14310.1	30.15	272	149	5	78	309	140	410	3e-29	123.6
Cotton_A_05816	AT3G48690.1	28.33	293	191	8	52	329	32	320	5.3e-26	112.8
Cotton_A_05842	AT1G53290.1	35.69	283	157	9	132	409	74	336	1.4e-42	168.3
Cotton_A_05848	AT3G12760.1	72.33	253	65	1	23	275	2	249	8e-110	391
Cotton_A_05851	AT3G12800.1	76.51	298	69	1	1	297	1	298	1e-131	463.4
Cotton_A_05851	AT4G05530.1	28.63	255	164	4	10	260	9	249	1.1e-22	101.7
Cotton_A_05851	AT1G54870.1	28.46	260	166	7	10	260	82	330	1.3e-20	94.74
Cotton_A_05851	AT5G06060.1	26.59	252	176	4	10	260	9	252	2.9e-20	93.59
Cotton_A_05851	AT1G24360.1	26.09	253	175	5	10	260	74	316	1.5e-16	81.26
Cotton_A_05851	AT3G03980.1	28.73	268	163	9	10	261	14	269	4.3e-16	79.72
Cotton_A_05851	AT3G06060.1	26.83	205	133	7	10	210	37	228	1.1e-11	65.08
Cotton_A_05851	AT2G05990.2	29.41	187	112	3	81	260	197	370	4.6e-10	59.69
Cotton_A_05851	AT2G05990.1	29.41	187	112	3	81	260	197	370	4.6e-10	59.69
Cotton_A_05851	AT2G05990.2	29.41	187	112	3	81	260	197	370	4.6e-10	59.69
Cotton_A_05851	AT2G05990.1	29.41	187	112	3	81	260	197	370	4.6e-10	59.69
Cotton_A_05861	AT3G07180.1	66.89	592	178	10	26	602	10	598	0	754.6
Cotton_A_05861	AT3G07180.3	65.71	592	177	11	26	602	10	590	0	731.1
Cotton_A_05861	AT3G07180.2	59.94	352	125	8	26	362	10	360	3e-110	393.7
Cotton_A_05861	AT3G07180.2	71.84	103	29	0	500	602	351	453	5.8e-35	143.7
Cotton_A_05862	AT3G07170.1	59.69	196	70	5	1	194	1	189	4.5e-58	218.4
Cotton_A_05915	AT5G43970.1	79.01	81	17	0	24	104	17	97	6.5e-30	122.9
Cotton_A_06035	AT3G60980.1	39.21	380	199	10	120	475	38	409	8.4e-61	229.6
Cotton_A_06035	AT5G39710.1	24.61	451	324	5	121	568	141	578	1e-34	142.9
Cotton_A_06035	AT1G74580.1	27.07	410	281	6	133	540	340	733	2e-33	138.7
Cotton_A_06035	AT1G74580.1	25.87	429	302	8	121	547	258	672	2.4e-31	131.7
Cotton_A_06035	AT3G54980.1	23.53	425	312	6	147	570	407	819	1.3e-29	125.9
Cotton_A_06035	AT5G39710.1	22.76	492	319	7	127	568	218	698	1.9e-28	122.1
Cotton_A_06035	AT3G54980.1	23.25	456	319	10	116	562	411	844	7.2e-28	120.2
Cotton_A_06035	AT3G54980.1	21.85	421	317	4	117	536	201	610	2.6e-22	101.7
Cotton_A_06035	AT5G39710.1	24.41	340	229	7	147	470	413	740	1.3e-21	99.37
Cotton_A_06035	AT4G26680.2	22.32	345	236	8	99	439	166	482	3.6e-19	91.28
Cotton_A_06035	AT4G26680.1	22.32	345	236	8	99	439	166	482	3.6e-19	91.28
Cotton_A_06035	AT1G74580.1	21.21	396	301	4	142	537	104	488	4.7e-19	90.89
Cotton_A_06035	AT1G74580.1	22.22	369	242	6	188	521	79	437	2.3e-18	88.58
Cotton_A_06035	AT3G54980.1	23.05	269	198	4	115	383	585	844	5.2e-18	87.43
Cotton_A_06035	AT5G39710.1	21.83	371	244	5	201	570	150	475	1.7e-16	82.42
Cotton_A_06035	AT5G50280.1	21.5	386	289	6	154	536	242	616	3.1e-15	78.18
Cotton_A_06035	AT4G01400.3	25.41	244	175	3	130	373	171	407	5.9e-14	73.94
Cotton_A_06035	AT5G50280.1	22.59	332	242	6	243	570	260	580	3.2e-12	68.17
Cotton_A_06035	AT4G01400.3	20.28	355	237	7	188	541	122	431	1.6e-11	65.85
Cotton_A_06035	AT4G13650.1	22.22	324	203	7	180	472	485	790	1e-10	63.16
Cotton_A_06035	AT4G01400.1	31.13	151	98	3	130	280	171	315	1e-10	63.16
Cotton_A_06047	AT3G14010.3	44.48	616	274	15	10	617	7	562	1e-126	448.4
Cotton_A_06047	AT3G14010.2	44.48	616	274	15	10	617	7	562	1e-126	448.4
Cotton_A_06047	AT3G14010.1	44.48	616	274	15	10	617	7	562	1e-126	448.4
Cotton_A_06047	AT3G14010.4	43.97	605	263	14	10	604	7	545	3e-123	436.8
Cotton_A_06072	AT3G28770.1	26.37	311	183	7	51	333	884	1176	2.3e-16	81.26
Cotton_A_06072	AT3G28770.1	24.9	253	161	6	107	351	893	1124	1.8e-13	71.63
Cotton_A_06072	AT3G28770.1	23.41	299	187	7	82	370	1003	1269	3.4e-12	67.4
Cotton_A_06072	AT2G22795.1	20.74	323	217	8	87	407	407	692	3.4e-12	67.4
Cotton_A_06072	AT3G28770.1	23.1	329	215	10	65	360	654	977	5.9e-12	66.63
Cotton_A_06072	AT3G28770.1	22.12	312	205	9	91	399	1052	1328	2.2e-11	64.7
Cotton_A_06072	AT3G28770.1	20.88	364	251	10	62	404	1279	1626	6.5e-11	63.16
Cotton_A_06072	AT2G22795.1	20.48	293	206	7	76	341	414	706	1.9e-10	61.62
Cotton_A_06072	AT3G28770.1	22.3	296	199	9	114	396	672	949	5.5e-10	60.08
Cotton_A_06072	AT3G28770.1	20.66	271	196	5	129	397	849	1102	9.3e-10	59.31
Cotton_A_06098	AT3G54860.1	73.79	599	150	3	1	599	1	592	0	904
Cotton_A_06098	AT3G54860.2	71.87	615	150	4	1	599	1	608	0	893.6
Cotton_A_06098	AT1G77140.1	19.62	418	268	14	27	404	13	402	2.6e-11	65.08
Cotton_A_06098	AT2G17980.1	18.74	603	410	18	36	592	35	603	1.7e-10	62.39
Cotton_A_06132	AT3G01280.1	71.53	281	75	1	1	281	1	276	2e-113	402.9
Cotton_A_06132	AT3G01280.1	71.53	281	75	1	1	281	1	276	2e-113	402.9
Cotton_A_06132	AT5G15090.2	66.55	281	87	2	1	281	1	274	2e-106	379.4
Cotton_A_06132	AT5G15090.1	66.55	281	87	2	1	281	1	274	2e-106	379.4
Cotton_A_06132	AT5G15090.2	66.55	281	87	2	1	281	1	274	2e-106	379.4
Cotton_A_06132	AT5G15090.1	66.55	281	87	2	1	281	1	274	2e-106	379.4
Cotton_A_06132	AT5G67500.1	47.33	281	143	1	1	281	1	276	6e-73	268.5
Cotton_A_06132	AT5G67500.1	47.33	281	143	1	1	281	1	276	6e-73	268.5
Cotton_A_06132	AT5G57490.1	45.2	281	147	2	1	281	1	274	1.2e-68	254.2
Cotton_A_06132	AT5G67500.2	43.18	308	143	2	1	281	1	303	1.5e-68	253.8
Cotton_A_06132	AT5G67500.2	43.18	308	143	2	1	281	1	303	1.5e-68	253.8
Cotton_A_06138	AT3G47810.3	87.77	188	23	0	1	188	1	188	2.3e-98	352.1
Cotton_A_06138	AT3G47810.2	87.77	188	23	0	1	188	1	188	2.3e-98	352.1
Cotton_A_06138	AT3G47810.1	87.77	188	23	0	1	188	1	188	2.3e-98	352.1
Cotton_A_06160	AT5G24950.1	22.63	433	274	12	88	505	78	464	4.7e-17	83.96
Cotton_A_06160	AT3G61040.1	25.11	223	138	3	276	497	262	456	4.4e-15	77.41
Cotton_A_06160	AT4G15380.1	22.16	388	244	10	128	503	132	473	3e-11	64.7
Cotton_A_06182	AT5G15490.1	88.13	480	57	0	1	480	1	480	0	867.1
Cotton_A_06182	AT5G15490.1	88.13	480	57	0	1	480	1	480	0	867.1
Cotton_A_06182	AT3G29360.2	87.08	480	62	0	1	480	1	480	0	863.2
Cotton_A_06182	AT3G29360.1	87.08	480	62	0	1	480	1	480	0	863.2
Cotton_A_06182	AT5G39320.1	87.24	478	61	0	1	478	1	478	0	855.1
Cotton_A_06182	AT1G26570.1	85.86	481	67	1	1	480	1	481	0	844.3
Cotton_A_06187	AT3G55430.1	37.35	83	52	0	17	99	362	444	4.4e-18	85.89
Cotton_A_06187	AT3G07320.1	37.08	89	53	2	21	108	371	457	4.7e-12	65.85
Cotton_A_06187	AT3G28790.1	30.46	151	81	4	76	205	244	391	2.6e-10	60.08
Cotton_A_06187	AT3G28790.1	32	150	76	4	82	210	242	386	2.6e-10	60.08
Cotton_A_06249	AT3G19010.1	34.65	329	177	10	15	319	1	315	8.4e-46	178.7
Cotton_A_06249	AT3G19010.3	31.61	329	157	11	15	319	1	285	2.2e-38	154.1
Cotton_A_06249	AT3G19010.2	33.69	279	147	10	15	269	1	265	1.9e-34	141
Cotton_A_06249	AT1G35190.1	25.78	322	207	12	35	332	2	315	8.8e-19	88.97
Cotton_A_06249	AT1G35190.2	26.02	319	187	12	35	332	2	292	3.1e-16	80.49
Cotton_A_06316	AT5G05520.1	59.57	465	185	3	2	464	61	524	2e-169	589.7
Cotton_A_06316	AT3G11070.1	61.85	464	169	3	2	464	64	520	1e-168	587
Cotton_A_06373	AT4G34200.1	77.87	601	125	3	2	600	9	603	0	898.3
Cotton_A_06373	AT4G34200.1	77.87	601	125	3	2	600	9	603	0	898.3
Cotton_A_06373	AT5G14780.1	31.3	246	165	3	124	365	120	365	5.2e-28	120.6
Cotton_A_06373	AT1G79870.1	28.63	255	171	6	124	376	68	313	2.9e-26	114.8
Cotton_A_06373	AT1G79870.2	27.56	254	156	6	124	376	68	294	2.1e-21	98.6
Cotton_A_06399	AT5G66680.1	63.37	445	89	5	9	410	8	421	7e-154	538.1
Cotton_A_06406	AT1G11750.1	83.04	224	33	1	2	225	53	271	5e-107	381.3
Cotton_A_06406	AT1G11750.2	78.9	237	37	1	2	225	53	289	4e-106	378.3
Cotton_A_06406	AT1G02560.1	44.56	193	99	1	37	221	93	285	1.7e-40	160.2
Cotton_A_06406	AT1G66670.1	40.5	200	115	1	23	222	62	257	2.2e-40	159.8
Cotton_A_06406	AT5G45390.1	40.11	177	106	0	46	222	75	251	2.3e-37	149.8
Cotton_A_06406	AT5G23140.1	39.88	173	104	0	50	222	48	220	1.8e-34	140.2
Cotton_A_06406	AT1G12410.1	36.99	173	109	0	49	221	88	260	2.1e-30	126.7
Cotton_A_06406	ATCG00670.1	34.5	171	111	1	49	218	21	191	3.9e-29	122.5
Cotton_A_06406	AT4G17040.1	33.51	185	115	1	48	224	103	287	3.1e-26	112.8
Cotton_A_06406	AT1G09130.3	34.05	185	111	3	48	221	119	303	2.9e-24	106.3
Cotton_A_06406	AT1G09130.2	34.05	185	111	3	48	221	119	303	2.9e-24	106.3
Cotton_A_06406	AT1G09130.1	34.05	185	111	3	48	221	119	303	2.9e-24	106.3
Cotton_A_06494	AT5G47770.1	75.78	351	75	1	2	352	44	384	2e-157	549.3
Cotton_A_06494	AT4G17190.1	75.28	352	77	1	1	352	1	342	6e-156	544.7
Cotton_A_06494	AT4G17190.2	75.1	257	54	1	96	352	1	247	1e-109	391
Cotton_A_06499	AT3G07660.1	25.9	780	448	24	11	682	84	841	5.1e-43	170.6
Cotton_A_06504	AT3G27570.1	38.17	448	189	11	16	461	16	377	9.3e-75	275.4
Cotton_A_06505	AT1G12150.1	42.88	562	295	4	7	567	7	543	4e-117	416.8
Cotton_A_06505	AT4G33390.1	28.16	618	397	9	20	603	156	760	2.3e-61	231.5
Cotton_A_06505	AT1G45545.1	25.52	631	419	13	20	635	155	749	6.1e-46	180.3
Cotton_A_06505	AT5G66030.2	18.47	563	403	11	61	572	156	713	2.3e-16	82.03
Cotton_A_06505	AT5G66030.1	18.47	563	403	11	61	572	156	713	2.3e-16	82.03
Cotton_A_06505	AT4G40020.1	22.6	447	303	12	195	614	3	433	6.6e-16	80.49
Cotton_A_06505	AT3G28770.1	17.48	572	449	9	48	607	971	1531	1e-13	73.17
Cotton_A_06505	AT5G65780.2	22.88	612	388	27	44	614	185	753	3e-13	71.63
Cotton_A_06505	AT1G79830.3	20.77	573	373	16	60	563	307	867	4e-13	71.25
Cotton_A_06505	AT1G79830.2	20.77	573	373	16	60	563	307	867	4e-13	71.25
Cotton_A_06505	AT1G79830.1	20.77	573	373	16	60	563	307	867	4e-13	71.25
Cotton_A_06505	AT3G10180.1	19.66	641	428	21	13	609	612	1209	2e-12	68.94
Cotton_A_06505	AT1G24460.2	22.06	553	370	18	39	541	256	797	3.4e-12	68.17
Cotton_A_06505	AT1G24460.1	22.06	553	370	18	39	541	256	797	3.4e-12	68.17
Cotton_A_06505	AT1G24460.2	24.37	435	273	12	72	478	690	1096	5.7e-12	67.4
Cotton_A_06505	AT1G24460.1	24.37	435	273	12	72	478	690	1096	5.7e-12	67.4
Cotton_A_06505	AT3G28770.1	20.57	598	381	21	4	570	697	1231	9.8e-12	66.63
Cotton_A_06505	AT5G25070.1	20.67	600	406	22	8	569	139	706	1.3e-11	66.24
Cotton_A_06505	AT1G24560.1	21.3	554	370	17	61	558	53	596	1.3e-11	66.24
Cotton_A_06505	AT1G24460.2	19.97	591	429	15	47	606	729	1306	2.8e-11	65.08
Cotton_A_06505	AT2G22795.1	21.4	556	368	18	77	618	201	701	2.8e-11	65.08
Cotton_A_06505	AT1G24560.1	23.4	453	302	15	72	505	212	638	3.7e-11	64.7
Cotton_A_06505	AT1G04600.1	22.55	377	218	11	165	476	886	1253	6.3e-11	63.93
Cotton_A_06505	AT3G55060.1	21.94	515	340	16	92	553	311	816	1.1e-10	63.16
Cotton_A_06505	AT1G24460.1	20.53	604	423	16	47	606	729	1319	1.4e-10	62.77
Cotton_A_06505	AT1G79830.3	23.57	437	248	13	55	413	503	931	3.2e-10	61.62
Cotton_A_06505	AT1G79830.2	23.57	437	248	13	55	413	503	931	3.2e-10	61.62
Cotton_A_06505	AT1G79830.1	23.57	437	248	13	55	413	503	931	3.2e-10	61.62
Cotton_A_06505	AT1G79830.3	20.4	446	308	10	160	571	276	708	4.1e-10	61.23
Cotton_A_06505	AT1G79830.2	20.4	446	308	10	160	571	276	708	4.1e-10	61.23
Cotton_A_06505	AT1G79830.1	20.4	446	308	10	160	571	276	708	4.1e-10	61.23
Cotton_A_06505	AT4G40020.1	22.4	433	273	14	44	426	6	425	5.4e-10	60.85
Cotton_A_06505	AT5G11390.1	20.87	623	347	20	122	620	3	603	5.4e-10	60.85
Cotton_A_06505	AT1G06530.1	24.22	289	188	10	281	560	14	280	7e-10	60.46
Cotton_A_06505	AT4G27500.1	19.15	517	350	15	164	646	95	577	9.2e-10	60.08
Cotton_A_06505	AT1G79830.4	21.18	595	364	19	60	563	307	887	9.2e-10	60.08
Cotton_A_06514	AT1G55860.2	66.36	3799	1121	49	1	3761	1	3680	0	4706.4
Cotton_A_06514	AT1G55860.1	66.34	3788	1118	49	12	3761	261	3929	0	4692.5
Cotton_A_06514	AT1G70320.1	65.22	3813	1118	47	1	3761	1	3657	0	4633.6
Cotton_A_06514	AT4G38600.1	27.18	471	255	13	3372	3759	1420	1885	3.9e-29	127.1
Cotton_A_06514	AT4G38600.2	26.96	471	253	14	3372	3759	1329	1791	1.2e-27	122.1
Cotton_A_06586	AT5G35700.1	69.01	697	193	4	1	692	1	679	0	963.4
Cotton_A_06625	AT3G57410.1	65.11	920	270	8	1	918	1	871	0	1199.1
Cotton_A_06625	AT2G41740.1	65.2	911	267	9	4	911	2	865	0	1188.7
Cotton_A_06625	AT2G41740.1	65.2	911	267	9	4	911	2	865	0	1188.7
Cotton_A_06625	AT5G57320.1	45.66	876	435	10	1	842	1	869	0	767.3
Cotton_A_06721	AT2G19010.1	45.88	340	161	7	2	337	23	343	7.2e-79	288.5
Cotton_A_06721	AT1G20130.2	33.52	349	202	11	3	337	182	514	1.7e-43	171
Cotton_A_06721	AT1G20130.1	33.52	349	202	11	3	337	202	534	1.7e-43	171
Cotton_A_06721	AT2G03980.1	32.44	336	193	9	4	323	42	359	7.3e-39	155.6
Cotton_A_06721	AT5G42170.1	33.55	313	191	9	3	308	48	350	1.6e-38	154.5
Cotton_A_06721	AT1G20120.1	32.17	314	195	9	4	308	77	381	2.6e-36	147.1
Cotton_A_06721	AT1G75930.1	31.23	317	196	9	7	316	31	332	5.4e-34	139.4
Cotton_A_06721	AT1G75920.2	33.02	321	193	10	4	317	28	333	3.3e-31	130.2
Cotton_A_06721	AT1G75920.1	31.55	336	193	11	4	317	23	343	3.4e-28	120.2
Cotton_A_06721	AT1G75910.1	32.15	311	192	9	4	308	27	324	8.4e-27	115.5
Cotton_A_06721	AT1G75920.4	31.08	296	182	10	29	317	25	305	1.5e-23	104.8
Cotton_A_06721	AT1G75920.3	30.09	319	174	10	4	317	28	302	7.3e-23	102.4
Cotton_A_06721	AT3G05180.1	25.07	355	230	9	4	332	35	379	4.7e-22	99.75
Cotton_A_06721	AT3G09930.1	27.59	319	190	13	7	308	41	335	6.4e-19	89.35
Cotton_A_06733	AT1G11660.1	63.67	735	259	4	1	732	1	730	0	942.6
Cotton_A_06733	AT1G79930.2	51.09	781	330	5	1	732	1	778	0	780
Cotton_A_06733	AT1G79930.1	51.09	781	330	5	1	732	1	778	0	780
Cotton_A_06733	AT1G79920.2	51.67	780	327	8	1	732	1	778	0	777.3
Cotton_A_06733	AT1G79920.1	51.67	780	327	8	1	732	1	778	0	777.3
Cotton_A_06733	AT1G09080.2	29.86	653	404	10	2	651	41	642	7.1e-75	276.6
Cotton_A_06733	AT1G09080.1	29.86	653	404	10	2	651	51	652	7.1e-75	276.6
Cotton_A_06733	AT1G16030.1	29.77	655	401	10	4	651	9	611	2.3e-73	271.6
Cotton_A_06733	AT4G16660.1	27.31	791	503	20	2	724	25	811	5.1e-73	270.4
Cotton_A_06733	AT5G28540.1	28.79	660	403	12	2	651	36	638	8.7e-73	269.6
Cotton_A_06733	AT5G28540.1	28.79	660	403	12	2	651	36	638	8.7e-73	269.6
Cotton_A_06733	AT5G42020.1	28.35	656	411	11	2	651	36	638	1.1e-72	269.2
Cotton_A_06733	AT5G42020.1	28.35	656	411	11	2	651	36	638	1.1e-72	269.2
Cotton_A_06733	AT5G02500.1	28.9	654	408	10	4	651	10	612	3.7e-71	264.2
Cotton_A_06733	AT5G02500.1	28.9	654	408	10	4	651	10	612	3.7e-71	264.2
Cotton_A_06733	AT3G12580.1	29.4	653	406	10	4	651	10	612	8.1e-71	263.1
Cotton_A_06733	AT3G09440.2	28.94	653	409	10	4	651	10	612	2e-69	258.5
Cotton_A_06733	AT3G09440.1	28.94	653	409	10	4	651	10	612	2e-69	258.5
Cotton_A_06733	AT3G09440.2	28.94	653	409	10	4	651	10	612	2e-69	258.5
Cotton_A_06733	AT3G09440.1	28.94	653	409	10	4	651	10	612	2e-69	258.5
Cotton_A_06733	AT5G02490.1	28.85	655	407	11	4	651	10	612	2.9e-68	254.6
Cotton_A_06733	AT5G42020.2	34.58	428	266	6	2	425	36	453	1.8e-65	245.4
Cotton_A_06733	AT5G42020.2	34.58	428	266	6	2	425	36	453	1.8e-65	245.4
Cotton_A_06733	AT5G02500.2	35.09	379	244	2	4	381	10	387	4.3e-64	240.7
Cotton_A_06733	AT5G02500.2	35.09	379	244	2	4	381	10	387	4.3e-64	240.7
Cotton_A_06733	AT4G37910.1	27.85	657	398	16	3	651	54	642	1.6e-58	222.2
Cotton_A_06733	AT5G09590.1	33.75	403	250	6	3	400	59	449	4.3e-56	214.2
Cotton_A_06733	AT5G09590.1	33.75	403	250	6	3	400	59	449	4.3e-56	214.2
Cotton_A_06733	AT5G49910.1	26.76	669	424	16	3	638	80	715	7.2e-51	196.8
Cotton_A_06733	AT4G24280.1	30.54	429	277	7	3	426	80	492	9.7e-48	186.4
Cotton_A_06787	AT5G20290.1	85.97	221	25	2	31	245	2	222	8e-108	384
Cotton_A_06787	AT5G59240.1	85.51	214	23	1	31	244	2	207	7e-102	364.4
Cotton_A_06799	AT5G59810.1	60.52	651	245	7	66	715	136	775	0	804.7
Cotton_A_06799	AT3G14067.1	45.76	660	320	15	77	715	126	768	2e-152	534.3
Cotton_A_06799	AT5G59120.1	43.77	642	302	17	85	714	133	727	6e-132	466.1
Cotton_A_06799	AT5G03620.1	41.83	667	340	18	69	714	119	758	3e-130	460.7
Cotton_A_06891	AT4G09630.1	40	310	163	6	181	471	396	701	8.2e-58	219.2
Cotton_A_06891	AT4G38500.1	35.33	334	197	5	140	469	128	446	1.3e-55	211.8
Cotton_A_06937	AT1G47380.1	81.78	428	76	2	1	426	1	428	0	727.2
Cotton_A_06937	AT5G24940.1	30.51	236	140	8	64	294	64	280	1.2e-23	105.5
Cotton_A_06937	AT4G31750.1	30.47	233	138	8	64	291	64	277	1.5e-23	105.1
Cotton_A_06937	AT5G53140.1	31.47	232	137	6	64	291	132	345	2e-23	104.8
Cotton_A_06937	AT5G10740.1	29.63	243	147	8	64	301	64	287	1.7e-22	101.7
Cotton_A_06937	AT3G51470.1	27.37	274	158	11	58	315	100	348	2.8e-17	84.34
Cotton_A_06937	AT3G15260.2	26.32	266	167	9	30	291	46	286	2.4e-13	71.25
Cotton_A_06937	AT3G15260.1	26.32	266	167	9	30	291	46	286	2.4e-13	71.25
Cotton_A_06937	AT4G31860.1	28.49	172	96	5	127	287	159	314	6e-12	66.63
Cotton_A_07099	AT4G12340.1	47.51	181	84	3	11	191	1	170	9e-42	164.1
Cotton_A_07270	AT5G65780.2	21.43	658	438	17	90	724	217	818	2.6e-27	118.6
Cotton_A_07270	AT1G79830.3	23.12	653	411	17	95	700	322	930	2.8e-21	98.6
Cotton_A_07270	AT1G79830.2	23.12	653	411	17	95	700	322	930	2.8e-21	98.6
Cotton_A_07270	AT1G79830.1	23.12	653	411	17	95	700	322	930	2.8e-21	98.6
Cotton_A_07270	AT5G65780.2	18.3	776	510	21	1	700	210	937	1.1e-20	96.67
Cotton_A_07270	AT5G66030.1	20.61	718	472	23	97	724	63	772	1.8e-20	95.9
Cotton_A_07270	AT5G66030.2	21.2	632	404	20	97	642	63	686	3.1e-20	95.13
Cotton_A_07270	AT1G24460.2	21.63	726	483	21	69	736	323	1020	5.3e-20	94.36
Cotton_A_07270	AT1G24460.1	21.63	726	483	21	69	736	323	1020	5.3e-20	94.36
Cotton_A_07270	AT1G79830.4	23	661	422	20	95	700	322	950	3.4e-19	91.66
Cotton_A_07270	AT4G38070.1	20.27	661	456	15	25	646	340	968	9.9e-19	90.12
Cotton_A_07270	AT1G45545.1	23.14	497	313	17	108	570	178	639	2.9e-18	88.58
Cotton_A_07270	AT4G33390.1	21.12	677	424	21	80	730	167	759	1.9e-17	85.89
Cotton_A_07270	AT1G24460.2	19.69	655	450	16	55	692	748	1343	9.3e-17	83.57
Cotton_A_07270	AT3G18480.1	20.71	560	376	17	122	655	34	551	1.6e-16	82.8
Cotton_A_07270	AT5G65780.2	21.15	487	344	13	189	647	83	557	2.1e-16	82.42
Cotton_A_07270	AT4G38070.1	21.04	594	381	18	196	756	1	539	6e-16	80.88
Cotton_A_07270	AT1G24460.2	22.52	755	419	31	132	758	264	980	1e-15	80.11
Cotton_A_07270	AT1G24460.1	22.52	755	419	31	132	758	264	980	1e-15	80.11
Cotton_A_07270	AT3G28770.1	20.59	646	433	16	105	738	971	1548	1e-15	80.11
Cotton_A_07270	AT4G38070.1	20.85	638	404	18	123	691	215	820	1.3e-15	79.72
Cotton_A_07270	AT4G40020.1	22.02	436	276	10	124	534	27	423	1.3e-15	79.72
Cotton_A_07270	AT1G24460.1	19.2	724	501	18	55	750	748	1415	1.8e-15	79.34
Cotton_A_07270	AT3G55060.1	21.23	730	470	24	41	714	200	880	1.8e-15	79.34
Cotton_A_07270	AT1G12150.1	22.04	481	297	16	92	529	84	529	1.8e-15	79.34
Cotton_A_07270	AT3G28770.1	22.44	499	339	14	42	534	1009	1465	3e-15	78.57
Cotton_A_07270	AT1G24460.2	19.78	723	510	18	33	691	879	1595	8.7e-15	77.03
Cotton_A_07270	AT3G28770.1	20.29	626	446	17	129	743	858	1441	8.7e-15	77.03
Cotton_A_07270	AT3G10180.1	20.98	610	385	17	148	693	608	1184	1.5e-14	76.26
Cotton_A_07270	AT1G24460.2	22.28	570	364	15	174	701	261	793	2.5e-14	75.48
Cotton_A_07270	AT1G24460.1	22.28	570	364	15	174	701	261	793	2.5e-14	75.48
Cotton_A_07270	AT1G45545.1	21.88	521	334	20	208	700	193	668	3.7e-13	71.63
Cotton_A_07270	AT5G25070.1	20.95	549	391	16	107	643	195	712	3.7e-13	71.63
Cotton_A_07270	AT1G12150.1	20.15	526	342	15	189	710	76	527	6.2e-13	70.86
Cotton_A_07270	AT4G38070.1	19.88	689	476	21	106	730	100	776	1.8e-12	69.32
Cotton_A_07270	AT3G10180.1	20.75	482	317	13	75	548	815	1239	1.8e-12	69.32
Cotton_A_07270	AT4G31570.1	22.67	344	237	10	33	354	2265	2601	3.1e-12	68.55
Cotton_A_07270	AT1G24460.2	20.74	487	323	10	221	658	120	592	4e-12	68.17
Cotton_A_07270	AT1G24460.1	20.74	487	323	10	221	658	120	592	4e-12	68.17
Cotton_A_07270	AT4G38070.1	21.11	701	407	27	116	759	38	649	5.3e-12	67.78
Cotton_A_07270	AT1G64320.1	21.28	531	343	15	162	675	3	475	9e-12	67.01
Cotton_A_07270	AT1G24560.1	20.41	485	315	13	101	537	170	631	9e-12	67.01
Cotton_A_07270	AT4G11420.1	22.12	321	218	8	195	489	514	828	1.2e-11	66.63
Cotton_A_07270	AT5G11390.1	20.75	617	405	17	87	676	34	593	3.4e-11	65.08
Cotton_A_07270	AT1G24460.1	19.5	795	501	22	33	691	879	1670	4.5e-11	64.7
Cotton_A_07270	AT1G06530.1	22.53	253	170	6	122	352	30	278	7.6e-11	63.93
Cotton_A_07270	AT3G58840.2	20.33	246	181	3	252	492	20	255	1.3e-10	63.16
Cotton_A_07270	AT3G58840.1	20.33	246	181	3	252	492	20	255	1.3e-10	63.16
Cotton_A_07270	AT4G31570.1	19.2	703	479	21	45	721	781	1420	1.7e-10	62.77
Cotton_A_07270	AT1G12150.1	22.15	456	297	15	306	751	71	478	2.9e-10	62
Cotton_A_07270	AT3G10180.1	19.86	735	445	23	119	752	304	995	2.9e-10	62
Cotton_A_07270	AT2G22795.1	17.69	571	435	11	122	687	161	701	4.9e-10	61.23
Cotton_A_07270	AT4G40020.1	22.71	317	213	10	106	410	110	406	8.4e-10	60.46
Cotton_A_07324	AT5G16760.1	57.23	311	132	1	5	314	6	316	3e-103	369.8
Cotton_A_07324	AT5G16760.1	57.23	311	132	1	5	314	6	316	3e-103	369.8
Cotton_A_07324	AT2G43980.1	32.6	181	107	5	122	297	294	464	3.7e-20	93.59
Cotton_A_07341	AT3G23990.1	91	578	47	2	1	574	1	577	0	1008.4
Cotton_A_07341	AT3G23990.1	91	578	47	2	1	574	1	577	0	1008.4
Cotton_A_07341	AT2G33210.1	87.11	574	72	2	1	572	1	574	0	964.9
Cotton_A_07341	AT2G33210.1	87.11	574	72	2	1	572	1	574	0	964.9
[truncated: 13,734 more rows]
